# Supplementary material for: The NSL complex-mediated nucleosome landscape is required to maintain transcription fidelity and suppression of transcription noise
Source: Genes Dev. 2019 Apr 1;33(7-8):452–65. doi: 10.1101/gad.321489.118 (PMC6446542; doi:10.1101/gad.321489.118)
Supplement: Supplemental Material [file supp_gad.321489.118_Supplemental_Table_S3.xlsx]

## Sheet: MAPCap.DESeq2.results.tsv
CG number	symbol	Fbgn	baseMean	log2FoldChange	lfcSE	stat	pvalue	padj
CG10007	Tango9	FBgn0037971	34.0337	-1.356	0.583288	-2.32476	0.0200849	0.0380552
CG10009	Noa36	FBgn0026400	29.1109	-2.52972	0.603049	-4.19489	2.73002e-05	0.00022188
CG10011	CG10011	FBgn0039590	154.284	-1.17867	0.432771	-2.72354	0.0064586	0.0153894
CG10018	Snm1	FBgn0037338	7.54443	-4.3831	1.27278	-3.44371	0.0005738	0.00233876
CG10021	bowl	FBgn0004893	31.6975	-0.32073	0.53291	-0.601847	0.547276	0.604226
CG10023	Fak56D	FBgn0020440	3.27074	-0.760442	1.44809	-0.525133	0.599491	0.654397
CG10033	for	FBgn0000721	8.15956	-1.54748	0.89053	-1.73771	0.0822625	0.120525
CG10038	CG10038	FBgn0038013	4.05343	-5.93138	1.60825	-3.68809	0.000225943	0.00115462
CG10039	CG10039	FBgn0031581	1.54537	2.02841	2.08736	0.971755	0.331172	0.393733
CG1004	rho	FBgn0004635	33.9199	0.779395	0.584021	1.33453	0.182029	0.236664
CG10042	MBD-R2	FBgn0038016	36.3115	-0.355914	0.536613	-0.66326	0.507164	0.564705
CG10043	rtGEF	FBgn0015803	41.6762	-1.54318	0.536559	-2.87607	0.00402656	0.0105819
CG10045	GstD1	FBgn0001149	110.658	-0.0964068	0.556613	-0.173203	0.862492	0.883162
CG10050	CG10050	FBgn0037492	12.5975	-3.61301	0.887135	-4.07267	4.64778e-05	0.000337878
CG10053	CG10053	FBgn0037490	4.07113	-5.43146	1.62961	-3.33299	0.000859194	0.00321801
CG10055	CG10055	FBgn0037482	7.26054	0.404371	0.867026	0.466389	0.640937	0.692657
CG10059	MAGE	FBgn0037481	6.66767	-4.6211	1.2812	-3.60685	0.000309939	0.00146261
CG10060	G-ialpha65A	FBgn0001104	534.318	-2.05447	0.389423	-5.27568	1.32268e-07	3.77626e-06
CG10061	Sas-4	FBgn0011020	27.0909	-2.8882	0.678258	-4.25826	2.06023e-05	0.000178981
CG10069	CG10069	FBgn0034611	11.9927	-1.49745	0.697899	-2.14565	0.0319005	0.0552737
CG1007	emc	FBgn0000575	32.1771	-0.177668	0.646052	-0.275005	0.783312	0.813624
CG10071	RpL29	FBgn0016726	697.283	-1.15187	0.45211	-2.54777	0.0108415	0.0232012
CG10072	sgl	FBgn0010851	334.557	-1.63564	0.446212	-3.66561	0.000246749	0.00123492
CG10075	CG10075	FBgn0035722	6.49031	-2.86475	1.04968	-2.72916	0.00634949	0.0151792
CG10076	spir	FBgn0003475	880.135	-0.468586	0.435426	-1.07616	0.281857	0.34309
CG10077	CG10077	FBgn0035720	88.0646	-1.27519	0.454482	-2.80582	0.00501892	0.0126247
CG10080	CG10080	FBgn0034641	16.6744	-2.17527	0.689556	-3.1546	0.00160718	0.00515297
CG10082	CG10082	FBgn0034644	21.8659	-1.18126	0.615082	-1.92049	0.0547966	0.0858298
CG10083	CG10083	FBgn0036372	18.6747	-1.98964	0.77234	-2.57612	0.00999159	0.0217078
CG10084	swm	FBgn0002044	186.59	-1.19643	0.47463	-2.52076	0.0117103	0.0247318
CG1009	Psa	FBgn0035226	57.778	0.613965	0.602614	1.01884	0.30828	0.370493
CG10091	GstD9	FBgn0038020	21.4367	0.524679	0.573698	0.914556	0.360425	0.42275
CG10092	CG10092	FBgn0037526	12.2834	-4.55944	0.93578	-4.87235	1.10281e-06	1.98243e-05
CG10098	CG10098	FBgn0037472	9.96379	-2.27428	0.816748	-2.78455	0.00536013	0.0132809
CG10103	CG10103	FBgn0035715	116.782	-1.41873	0.46426	-3.05589	0.00224396	0.00667345
CG10105	Sin1	FBgn0033935	1.29255	-1.27502	2.48946	-0.512168	0.608534	0.662426
CG10106	Tsp42Ee	FBgn0029506	172.242	-1.07987	0.447333	-2.41403	0.0157772	0.0313002
CG10107	CG10107	FBgn0035713	5.18067	-1.10992	0.903648	-1.22827	0.219346	0.277652
CG10109	L	FBgn0001332	17.5071	-1.2681	0.61288	-2.06909	0.038538	0.0643768
CG10110	cpsf	FBgn0024698	14.6548	-2.60047	0.735634	-3.53501	0.000407754	0.00178973
CG10117	ttv	FBgn0020245	48.2105	-1.63732	0.50918	-3.21559	0.00130175	0.00442439
CG10119	LamC	FBgn0010397	38.6292	-0.484732	0.580323	-0.83528	0.40356	0.464327
CG10120	Men	FBgn0002719	3603.16	-1.26587	0.431695	-2.93232	0.00336441	0.00916784
CG10122	RpI1	FBgn0019938	39.9009	-1.3659	0.526654	-2.59355	0.00949918	0.0208035
CG10123	Top3alpha	FBgn0040268	8.64175	-4.18292	1.43689	-2.9111	0.00360161	0.00966258
CG10125	zpg	FBgn0024177	21.3798	-3.97578	0.747542	-5.31848	1.04641e-07	3.19654e-06
CG10126	CG10126	FBgn0038088	4.94191	1.716	1.35826	1.26338	0.206451	0.263668
CG10128	tra2	FBgn0003742	21.293	-2.18828	0.685763	-3.19101	0.00141775	0.00470661
CG10130	Sec61beta	FBgn0010638	69.4291	-1.9588	0.540655	-3.623	0.000291201	0.0013909
CG10131	CG10131	FBgn0033949	18.8241	-0.705902	0.678287	-1.04071	0.298009	0.360168
CG10133	CG10133	FBgn0036366	9.89883	-2.90976	0.877472	-3.31607	0.000912937	0.00336512
CG10137	CG10137	FBgn0032800	3.98402	-1.07448	1.33671	-0.803827	0.421497	0.481437
CG10139	CG10139	FBgn0033951	4.59751	-3.2145	1.28204	-2.50733	0.0121648	0.0255372
CG10144	CG10144	FBgn0035704	1.93767	-0.199086	1.97044	-0.101037	0.919521	0.931494
CG10146	AttA	FBgn0012042	13.0166	-2.20058	0.713917	-3.0824	0.00205338	0.00624564
CG10147	CG10147	FBgn0035702	1.1495	-3.4792	2.5871	-1.34482	0.178682	0.232987
CG10149	Rpn6	FBgn0028689	84.2688	-1.47718	0.476497	-3.10008	0.00193471	0.00595323
CG10153	CG10153	FBgn0033962	6.0909	-6.49517	1.55852	-4.16752	3.07926e-05	0.000242975
CG10155	Spred	FBgn0020767	20.0489	-1.59712	0.608167	-2.62611	0.0086366	0.0193048
CG10157	CG10157	FBgn0039099	1.27862	-0.123638	2.31738	-0.0533525	0.957451	0.965134
CG10158	CG10158	FBgn0031871	18.3139	-1.6083	0.676972	-2.37572	0.0175146	0.0340059
CG10159	BEAF-32	FBgn0015602	10.6552	-3.44049	0.924396	-3.72188	0.000197745	0.0010359
CG10160	ImpL3	FBgn0001258	163.977	-0.434477	0.496685	-0.874753	0.381708	0.443352
CG10161	eIF-3p66	FBgn0040227	56.2484	-1.71535	0.518742	-3.30676	0.000943832	0.00345064
CG10165	CG10165	FBgn0032801	18.7683	-2.21193	0.69644	-3.17604	0.00149299	0.00488918
CG10166	CG10166	FBgn0032799	18.694	-1.81823	0.688676	-2.64018	0.00828625	0.0186745
CG1017	CG1017	FBgn0035294	8.26002	-2.22632	0.895559	-2.48596	0.0129202	0.0267563
CG10171	CG10171	FBgn0036353	10.4974	-5.7254	1.21659	-4.70611	2.5249e-06	3.5879e-05
CG10178	CG10178	FBgn0032684	0.356724	2.12212	4.22635	0.502116	0.615586	0.669176
CG10188	CG10188	FBgn0032796	5.09384	-1.76733	1.06039	-1.66668	0.0955785	0.137187
CG10189	CG10189	FBgn0032793	5.02168	-0.091342	1.06587	-0.0856975	0.931707	0.942359
CG10191	CG10191	FBgn0036354	30.4153	-3.72663	0.671109	-5.55294	2.80902e-08	1.17374e-06
CG10194	CG10194	FBgn0032790	7.17261	-4.08257	1.32776	-3.07479	0.0021065	0.00636408
CG10195	CG10195	FBgn0032787	2.32025	-5.98039	1.89201	-3.16087	0.001573	0.00506666
CG10198	Nup98	FBgn0039120	33.9632	-0.704501	0.574872	-1.22549	0.22039	0.278805
CG10203	xl6	FBgn0028554	38.7747	-2.06086	0.541769	-3.80394	0.000142413	0.000803682
CG10209	CG10209	FBgn0033971	8.4642	-1.49715	0.908937	-1.64714	0.0995292	0.141852
CG1021	CG1021	FBgn0037443	106.317	-1.25421	0.517476	-2.42371	0.0153629	0.0306429
CG10210	tst	FBgn0039117	1.18826	-3.3225	3.83121	-0.867219	0.385822	0.447226
CG10212	SMC2	FBgn0027783	11.9818	-3.70048	1.00467	-3.68326	0.000230268	0.001173
CG10214	CG10214	FBgn0039115	2.87093	-0.399814	1.33103	-0.300379	0.763888	0.798328
CG10217	CG10217	FBgn0039113	7.73658	-0.886562	0.932853	-0.950377	0.341921	0.404217
CG10219	CG10219	FBgn0039112	21.7807	-5.30838	0.968309	-5.48212	4.20255e-08	1.58787e-06
CG10221	CG10221	FBgn0028475	65.7246	-1.51913	0.538424	-2.82144	0.00478081	0.0121621
CG10222	CG10222	FBgn0036356	2.79543	-5.2418	1.96436	-2.66845	0.0076201	0.0175769
CG10223	Top2	FBgn0003732	102.521	-2.08823	0.516736	-4.04119	5.3181e-05	0.000374677
CG10225	CG10225	FBgn0039110	9.40139	-3.47809	0.945602	-3.67817	0.000234912	0.00118991
CG10228	Pcf11	FBgn0022063	9.6099	-1.65138	0.787804	-2.09618	0.0360665	0.0608307
CG10229	katanin-60	FBgn0040208	13.9738	-0.900336	0.704103	-1.2787	0.201003	0.257495
CG10230	Rpn9	FBgn0028691	41.7413	-1.95212	0.575442	-3.39238	0.000692872	0.00272336
CG10234	Hs2st	FBgn0024230	12.4521	-1.75562	0.749101	-2.34363	0.0190971	0.0364808
CG10236	LanA	FBgn0002526	1105.33	-2.03243	0.471446	-4.31104	1.62487e-05	0.000149427
CG10238	CG10238	FBgn0039280	43.6882	-1.76513	0.554723	-3.18201	0.00146259	0.00481821
CG1024	CG1024	FBgn0027514	7.07524	-4.0365	1.07194	-3.76561	0.000166146	0.000909026
CG10241	Cyp6a17	FBgn0015714	36.1198	-0.474409	0.549121	-0.863942	0.38762	0.448781
CG10242	Cyp6a23	FBgn0033978	10.0861	0.356051	0.728924	0.488461	0.625223	0.677892
CG10245	Cyp6a20	FBgn0033980	82.89	0.044877	0.47236	0.0950058	0.92431	0.935631
CG10248	Cyp6a8	FBgn0013772	1.18548	3.25209	2.30006	1.41391	0.157388	0.209661
CG10249	CG10249	FBgn0027596	8.16373	-2.64139	0.935338	-2.824	0.00474289	0.0120951
CG10254	CG10254	FBgn0027512	11.6365	-3.13774	0.839227	-3.73884	0.000184871	0.000985715
CG10255	Lap1	FBgn0033984	49.9688	-1.25597	0.521534	-2.40822	0.0160306	0.0317199
CG10260	CG10260	FBgn0040335	10.0664	-0.820219	0.820204	-1.00002	0.317301	0.379686
CG10261	aPKC	FBgn0022131	83.2003	-1.11685	0.527011	-2.11922	0.0340718	0.0581378
CG10262	CG10262	FBgn0032813	2.41151	-5.07137	1.87947	-2.6983	0.00696938	0.0163156
CG10263	CG10263	FBgn0032812	55.5299	-2.66087	0.528005	-5.03948	4.66793e-07	1.03602e-05
CG10265	CG10265	FBgn0033990	2.67619	-4.82094	1.85181	-2.60337	0.00923124	0.0203444
CG10267	CG10267	FBgn0037446	5.08853	-4.94895	1.53135	-3.23177	0.00123028	0.00423419
CG10268	CG10268	FBgn0032811	22.7758	-5.50799	0.956036	-5.76129	8.34758e-09	4.55923e-07
CG10269	D19A	FBgn0022935	4.55151	-2.8757	1.53869	-1.86893	0.061633	0.0946265
CG10270	D19B	FBgn0022699	2.93517	-2.88918	1.63008	-1.77241	0.0763259	0.113173
CG10272	gpp	FBgn0014963	23.4787	-1.03256	0.681262	-1.51566	0.129606	0.177625
CG10274	CG10274	FBgn0035690	8.87284	-4.98756	1.27479	-3.91244	9.13676e-05	0.000566515
CG10277	CG10277	FBgn0037442	23.9035	-0.814571	0.560989	-1.45203	0.146494	0.197411
CG10279	Rm62	FBgn0003261	603.848	-1.28649	0.421542	-3.05187	0.0022742	0.00674104
CG10281	TfIIFalpha	FBgn0010282	30.2666	-2.40143	0.598491	-4.01247	6.00869e-05	0.000411566
CG10286	CG10286	FBgn0037439	30.5281	-1.31839	0.557875	-2.36323	0.0181164	0.0350443
CG10289	CG10289	FBgn0035688	8.28025	-1.59059	0.912546	-1.74303	0.0813284	0.119268
CG10293	how	FBgn0017397	91.0601	-1.17846	0.55151	-2.13678	0.0326156	0.0561501
CG10295	Pak	FBgn0014001	53.7536	-1.93759	0.542288	-3.57298	0.000352942	0.00161331
CG10302	bsf	FBgn0032679	8.56237	-0.330803	0.906774	-0.364812	0.715251	0.758355
CG10305	RpS26	FBgn0004413	791.456	-1.52634	0.446769	-3.4164	0.000634541	0.00253534
CG10306	CG10306	FBgn0034654	144.438	-1.19019	0.440027	-2.7048	0.0068345	0.0160657
CG10309	pad	FBgn0038418	18.227	-2.84898	0.720597	-3.95364	7.69703e-05	0.000496866
CG1031	alpha-Est1	FBgn0015568	5.78768	-1.84773	1.10022	-1.67942	0.093071	0.134047
CG10315	eIF2B-delta	FBgn0034858	33.4634	-1.25802	0.585129	-2.14998	0.0315568	0.0547839
CG10318	NC2alpha	FBgn0034650	10.5248	-1.22256	0.811107	-1.50727	0.131741	0.179923
CG10320	CG10320	FBgn0034645	57.1838	-2.85073	0.582669	-4.89255	9.95399e-07	1.82277e-05
CG10321	CG10321	FBgn0034643	10.2753	-1.95305	0.792847	-2.46334	0.013765	0.0280343
CG10324	CG10324	FBgn0038454	7.66087	-4.99191	1.20847	-4.13077	3.61547e-05	0.000275926
CG10326	CG10326	FBgn0038453	49.5643	-1.34032	0.537224	-2.4949	0.0125992	0.0262844
CG10327	TBPH	FBgn0025790	29.0041	-1.24439	0.589154	-2.11217	0.0346721	0.0590017
CG10328	nonA-l	FBgn0015520	8.37427	-0.780113	0.927111	-0.841445	0.400099	0.460935
CG10333	CG10333	FBgn0032690	7.00497	-2.33235	1.011	-2.30698	0.0210557	0.0395015
CG10334	spi	FBgn0005672	117.465	-1.84224	0.46672	-3.94721	7.90658e-05	0.000508824
CG10335	Pbgs	FBgn0036271	23.3006	0.0126936	0.559514	0.0226868	0.9819	0.985351
CG10336	CG10336	FBgn0032698	6.54358	-3.72968	1.17112	-3.18471	0.00144898	0.00479254
CG10337	CG10337	FBgn0032805	50.6617	-0.438291	0.538636	-0.813706	0.415814	0.475984
CG10338	CG10338	FBgn0032700	1.9531	-3.30608	3.09702	-1.06751	0.285743	0.347417
CG10340	CG10340	FBgn0022344	3.59225	-2.82967	1.46819	-1.92732	0.0539403	0.0846998
CG10341	CG10341	FBgn0032701	12.882	-1.73491	0.766692	-2.26285	0.0236448	0.0435267
CG10343	CG10343	FBgn0032703	4.13902	-4.46666	1.42595	-3.1324	0.00173384	0.00546698
CG10346	Grip71	FBgn0032705	36.9806	-2.30588	0.52831	-4.36464	1.2733e-05	0.000124045
CG10347	CG10347	FBgn0030342	8.42368	-3.72286	1.02575	-3.62941	0.00028407	0.00136303
CG10353	CG10353	FBgn0030349	19.6876	-2.75059	0.664376	-4.14012	3.47129e-05	0.000267196
CG10354	CG10354	FBgn0031868	26.2083	-1.90613	0.58338	-3.26739	0.00108545	0.00385401
CG10359	CG10359	FBgn0035452	3.32875	-0.88347	1.30972	-0.67455	0.499962	0.557476
CG10360	ref(2)P	FBgn0003231	65.614	-0.20248	0.523036	-0.387124	0.698665	0.743908
CG10363	TepIV	FBgn0041180	79.6505	0.493005	0.558883	0.882127	0.377708	0.439522
CG10364	msb1l	FBgn0027949	27.3372	-3.45278	0.695834	-4.96208	6.97438e-07	1.3711e-05
CG10365	CG10365	FBgn0039109	28.9042	-1.10798	0.556412	-1.9913	0.0464479	0.0748817
CG10366	CG10366	FBgn0032814	3.23632	-2.10403	1.5349	-1.37079	0.170441	0.224338
CG10367	Hmgcr	FBgn0001205	3.33471	-5.64413	1.71242	-3.296	0.000980733	0.00355937
CG10370	Tbp-1	FBgn0028684	40.3923	-2.08894	0.538054	-3.8824	0.000103429	0.000623455
CG10371	Plip	FBgn0039111	18.5095	-1.95788	0.611566	-3.20143	0.0013675	0.00459344
CG10372	Faf	FBgn0025608	29.6136	-1.35964	0.627314	-2.16739	0.0302048	0.0528606
CG10373	CG10373	FBgn0032704	209.464	-1.16674	0.457297	-2.55138	0.0107298	0.0230248
CG10375	CG10375	FBgn0039116	14.2585	-2.00382	0.820207	-2.44307	0.0145628	0.0293346
CG10376	CG10376	FBgn0032702	24.7245	-1.45828	0.58845	-2.47818	0.0132056	0.0272038
CG10377	Hrb27C	FBgn0004838	107.971	-1.09688	0.501003	-2.18937	0.0285696	0.0506052
CG10379	mbc	FBgn0015513	119.547	-0.800984	0.486324	-1.64702	0.0995545	0.141856
CG10383	CG10383	FBgn0032699	15.0431	-1.13657	0.781043	-1.45519	0.145616	0.19627
CG10385	msl-1	FBgn0005617	15.434	-1.867	0.726292	-2.57059	0.0101525	0.0220193
CG10387	tos	FBgn0015553	0.864506	-3.92085	4.31816	-0.90799	0.363884	0.426091
CG10390	mia	FBgn0014342	2.54205	-4.1069	1.86752	-2.19911	0.0278698	0.0496455
CG10392	Ogt	FBgn0040295	5.76961	-2.29509	1.08982	-2.10593	0.0352101	0.0597393
CG10395	CG10395	FBgn0033019	5.9476	-1.37899	0.924159	-1.49216	0.135658	0.184521
CG10399	CG10399	FBgn0031877	3.77289	-5.9725	1.66037	-3.59708	0.000321809	0.00150272
CG10406	mRpS33	FBgn0038426	5.38422	-2.88267	1.04811	-2.75034	0.00595336	0.0144431
CG1041	CG1041	FBgn0037440	1.79689	-3.24236	2.10686	-1.53896	0.123815	0.170957
CG10413	CG10413	FBgn0032689	20.3512	0.0818384	0.684446	0.119569	0.904825	0.919017
CG10414	CG10414	FBgn0032691	17.6793	-3.3251	0.721034	-4.61157	3.99648e-06	5.08586e-05
CG10415	TfIIEalpha	FBgn0015828	200.331	-1.85934	0.462475	-4.0204	5.80998e-05	0.000401458
CG10417	CG10417	FBgn0033021	7.24536	-1.25966	0.898384	-1.40214	0.160872	0.213559
CG10418	CG10418	FBgn0036277	28.5447	-2.86002	0.611417	-4.67769	2.9012e-06	3.9948e-05
CG10419	CG10419	FBgn0036850	19.1162	-3.03214	0.798542	-3.79709	0.000146404	0.000822509
CG10420	CG10420	FBgn0039296	45.9602	-1.38395	0.554719	-2.49487	0.0126003	0.0262844
CG10423	RpS27	FBgn0039300	734.186	-0.703946	0.415803	-1.69298	0.0904593	0.130825
CG10424	CG10424	FBgn0036848	18.4272	-2.69122	0.744917	-3.61278	0.000302931	0.00143601
CG10425	CG10425	FBgn0039304	5.55334	-1.46083	1.09732	-1.33127	0.183099	0.237907
CG10426	CG10426	FBgn0036273	5.46552	-2.13213	1.11102	-1.91908	0.0549741	0.0860434
CG10428	CG10428	FBgn0032724	1.60878	-3.18978	2.22092	-1.43624	0.150934	0.202559
CG10433	CG10433	FBgn0034638	95.6514	-0.639406	0.488494	-1.30893	0.190557	0.245869
CG10435	CG10435	FBgn0037539	20.2685	-1.80499	0.609997	-2.95901	0.0030863	0.00857366
CG1044	dos	FBgn0016794	44.4614	-1.07657	0.490951	-2.19283	0.02832	0.0502621
CG10443	Lar	FBgn0000464	0.51168	-1.27501	4.22233	-0.301968	0.762676	0.797359
CG10444	CG10444	FBgn0034494	35.1945	-1.31859	0.61178	-2.15534	0.0311351	0.0541506
CG10445	CG10445	FBgn0037531	0.496256	1.06309	3.91288	0.27169	0.785861	0.815596
CG10447	CG10447	FBgn0032816	15.6805	-7.52856	1.35306	-5.56408	2.63535e-08	1.11756e-06
CG10449	Catsup	FBgn0002022	34.0233	-2.08544	0.652204	-3.19752	0.00138613	0.00464583
CG10460	cer	FBgn0034443	83.2193	-1.39267	0.504144	-2.76245	0.00573698	0.0140047
CG10462	CG10462	FBgn0032815	9.29431	-0.608717	0.745386	-0.816647	0.41413	0.474316
CG10463	CG10463	FBgn0032819	12.6229	-0.729271	0.75778	-0.962379	0.335859	0.398025
CG10465	CG10465	FBgn0033017	21.5424	-2.02759	0.640272	-3.16676	0.00154146	0.00498553
CG10466	CG10466	FBgn0032822	20.6174	-4.52594	0.879413	-5.14655	2.65326e-07	6.747e-06
CG10467	CG10467	FBgn0035679	7.46184	-3.48951	0.957923	-3.64279	0.000269696	0.00131775
CG10470	CG10470	FBgn0032746	41.509	-3.49029	0.589732	-5.91843	3.25029e-09	2.19517e-07
CG10473	hkl	FBgn0086441	7.77214	-6.42645	1.46185	-4.3961	1.10213e-05	0.000110937
CG10480	Bj1	FBgn0002638	21.7438	-1.91903	0.620103	-3.09469	0.00197021	0.00603654
CG10484	Dox-A2	FBgn0000486	132.843	-1.90692	0.490153	-3.89046	0.000100055	0.000607195
CG10489	Pole2	FBgn0035644	18.8431	-2.58135	0.685463	-3.76585	0.000165982	0.00090892
CG1049	Cct1	FBgn0041342	69.8459	-1.61741	0.514055	-3.14638	0.00165306	0.00526543
CG10491	vn	FBgn0003984	0.679873	2.76373	3.05677	0.904132	0.365926	0.427844
CG10492	CG10492	FBgn0032748	21.2662	-1.32964	0.668351	-1.98943	0.0466536	0.0751362
CG10495	CG10495	FBgn0032750	6.39233	-3.07507	1.12532	-2.73261	0.00628354	0.015081
CG10496	CG10496	FBgn0034631	5.94322	-3.9633	1.22653	-3.2313	0.00123229	0.00423879
CG10497	Sdc	FBgn0010415	30.0922	-1.07294	0.554166	-1.93613	0.0528514	0.0832605
CG10498	cdc2c	FBgn0004107	22.1872	-3.61387	0.737318	-4.90138	9.51662e-07	1.75806e-05
CG10504	Ilk	FBgn0028427	47.9589	-1.75318	0.510704	-3.43287	0.000597238	0.00241393
CG10506	Aats-gln	FBgn0027090	46.1323	-1.13184	0.530258	-2.13451	0.0328007	0.0564287
CG10512	CG10512	FBgn0037057	39.0129	-2.34038	0.602613	-3.88371	0.000102873	0.000620696
CG10516	CG10516	FBgn0036549	7.69786	-3.50845	1.15655	-3.03354	0.00241699	0.00706426
CG10520	tub	FBgn0003882	14.5775	-1.47233	0.792791	-1.85714	0.0632905	0.0968399
CG10522	sti	FBgn0002466	6.91946	-2.25888	1.02327	-2.2075	0.0272791	0.0488337
CG10523	park	FBgn0041100	2.43839	-4.96801	1.71653	-2.89421	0.00380108	0.0100907
CG10527	CG10527	FBgn0034583	73.7451	-1.63825	0.52605	-3.11424	0.0018442	0.00575718
CG10528	fs(2)ltoPP43	FBgn0004811	2.60002	-3.12232	1.63621	-1.90827	0.0563569	0.0877703
CG10535	CG10535	FBgn0037926	11.3031	-0.438759	0.691098	-0.634872	0.525512	0.582655
CG10536	cbx	FBgn0011241	3.5909	-3.53885	1.64637	-2.14949	0.0315956	0.0548201
CG10538	CdGAPr	FBgn0032821	101.893	-0.654705	0.449419	-1.45678	0.145177	0.195803
CG10539	S6k	FBgn0015806	27.9458	-1.39191	0.532125	-2.61575	0.00890318	0.019795
CG10540	cpa	FBgn0034577	139.866	-1.35036	0.505182	-2.67301	0.00751745	0.0174061
CG10542	Bre1	FBgn0086694	5.29623	-2.60596	1.28231	-2.03223	0.0421306	0.0691282
CG10543	CG10543	FBgn0034570	1.28149	-2.18545	2.21151	-0.988215	0.323047	0.3859
CG10545	Gbeta13F	FBgn0001105	33.2749	-1.13118	0.587889	-1.92414	0.0543374	0.0852168
CG10550	CG10550	FBgn0039321	4.33439	1.14052	1.18266	0.964369	0.334861	0.397066
CG10555	CG10555	FBgn0030034	2.40356	-3.9703	1.79535	-2.21143	0.0270058	0.0484972
CG10563	l(2)37Cd	FBgn0086445	2.44505	-4.8534	1.90854	-2.54299	0.0109908	0.0234648
CG10564	Ac78C	FBgn0024150	39.2971	-1.54834	0.537536	-2.88043	0.00397127	0.0104585
CG10565	CG10565	FBgn0037051	125.773	-0.819942	0.462067	-1.77451	0.0759788	0.112819
CG1057	MED31	FBgn0037262	29.9315	-2.20444	0.593639	-3.71343	0.000204465	0.00106665
CG10572	Cdk8	FBgn0015618	2.70787	-5.44953	1.66477	-3.27344	0.00106245	0.00379163
CG10574	I-2	FBgn0028429	13.1354	-0.842533	0.707542	-1.19079	0.233736	0.292917
CG10575	CG10575	FBgn0035632	0.974107	-2.26076	4.22918	-0.534563	0.592952	0.64771
CG10576	CG10576	FBgn0035630	710.595	-1.28925	0.443647	-2.90603	0.00366042	0.00977781
CG10578	DnaJ-1	FBgn0015657	210.687	-2.21346	0.59322	-3.73126	0.000190523	0.00100815
CG10579	Eip63E	FBgn0005640	11.8684	-0.895465	0.686494	-1.3044	0.192096	0.247702
CG10582	Sin	FBgn0028402	7.13171	-3.33553	1.10268	-3.02492	0.00248698	0.00721512
CG10583	Sse	FBgn0035627	14.4174	-5.76007	1.18152	-4.87514	1.0873e-06	1.96811e-05
CG10584	CG10584	FBgn0037045	7.66581	-3.5803	1.11011	-3.22517	0.00125897	0.00430463
CG10585	CG10585	FBgn0037044	8.70305	-1.83824	0.808155	-2.27462	0.022929	0.0424453
CG1059	Karybeta3	FBgn0087013	140.039	-1.73326	0.472905	-3.66513	0.000247209	0.00123624
CG10590	CG10590	FBgn0035622	32.5836	-1.2207	0.56793	-2.14939	0.0316038	0.0548201
CG10593	Acer	FBgn0016122	7.15682	-0.130224	0.990078	-0.131529	0.895357	0.911317
CG10595	d	FBgn0086896	21.7213	2.20105	0.682208	3.22636	0.00125375	0.00429434
CG10600	CG10600	FBgn0032717	30.0927	-1.10069	0.586652	-1.87622	0.0606246	0.0933521
CG10602	CG10602	FBgn0032721	8.46452	-1.08527	0.785775	-1.38115	0.167233	0.220577
CG10610	ECSIT	FBgn0028436	18.8718	-6.09529	1.1174	-5.45488	4.90059e-08	1.72925e-06
CG10616	CG10616	FBgn0036286	23.4828	-2.261	0.640322	-3.53104	0.000413928	0.00180798
CG10618	CHKov1	FBgn0045761	52.9606	-0.79768	0.459241	-1.73695	0.0823955	0.120664
CG10620	Tsf2	FBgn0036299	8.74901	-0.674345	0.897001	-0.751777	0.452185	0.510456
CG10621	CG10621	FBgn0032726	11.1439	-0.558327	0.782544	-0.713478	0.47555	0.533532
CG10622	Sucb	FBgn0029118	8.70973	-2.43942	0.912278	-2.67398	0.0074956	0.0173662
CG10623	CG10623	FBgn0032727	4.27678	-1.45038	1.03894	-1.39603	0.162706	0.215512
CG10624	sinu	FBgn0010894	5.09394	-0.734574	1.04598	-0.702283	0.482503	0.540503
CG10627	CG10627	FBgn0036298	8.81317	-2.9001	0.858576	-3.3778	0.000730676	0.00283295
CG10628	CG10628	FBgn0032818	12.69	-5.52336	1.17231	-4.71152	2.45874e-06	3.52921e-05
CG1063	Itp-r83A	FBgn0010051	37.7373	-1.21003	0.528067	-2.29144	0.021938	0.0409179
CG10630	CG10630	FBgn0035608	97.3027	-1.08569	0.524233	-2.071	0.0383589	0.064163
CG10631	CG10631	FBgn0032817	13.622	-1.10518	0.666183	-1.65897	0.0971224	0.139117
CG10632	CG10632	FBgn0036302	22.3328	-1.88367	0.620849	-3.03402	0.00241321	0.00706309
CG10635	CG10635	FBgn0035603	41.7256	-2.69791	0.515122	-5.23742	1.62837e-07	4.44685e-06
CG10637	Nak	FBgn0015772	9.96445	-0.921057	0.804649	-1.14467	0.252346	0.31201
CG10638	CG10638	FBgn0036290	133.22	-0.168798	0.461132	-0.366052	0.714326	0.757501
CG10639	CG10639	FBgn0032729	9.98058	-0.772637	0.796142	-0.970476	0.331809	0.394192
CG1064	Snr1	FBgn0011715	128.759	-2.50082	0.458015	-5.46012	4.75806e-08	1.70712e-06
CG10640	Uev1A	FBgn0035601	303.591	-1.21779	0.450616	-2.70249	0.00688214	0.0161474
CG10641	CG10641	FBgn0032731	161.447	-0.350325	0.46988	-0.745564	0.455931	0.514407
CG10642	Klp64D	FBgn0004380	8.28713	-0.903946	0.747707	-1.20896	0.226679	0.285445
CG10645	lama	FBgn0016031	31.898	0.697383	0.565325	1.2336	0.217353	0.27563
CG10646	CG10646	FBgn0036292	3.23	-4.91645	1.67244	-2.9397	0.00328534	0.00900315
CG10648	Rbm13	FBgn0030067	19.2877	-1.20568	0.655523	-1.83926	0.0658771	0.100042
CG1065	Scsalpha	FBgn0004888	31.4775	-1.99485	0.551799	-3.61517	0.000300147	0.00142496
CG10652	RpL30	FBgn0086710	143.511	-1.32825	0.4694	-2.82968	0.00465942	0.0119377
CG10653	hk	FBgn0001202	8.91206	-2.09259	0.872917	-2.39724	0.016519	0.032444
CG10655	l(2)37Bb	FBgn0002021	7.64515	-6.58133	1.45084	-4.53621	5.72746e-06	6.7116e-05
CG10664	CG10664	FBgn0032833	656.219	-2.061	0.440638	-4.67731	2.90658e-06	3.9948e-05
CG10667	Orc1	FBgn0022772	25.7552	-0.99985	0.600847	-1.66407	0.0960988	0.137807
CG10671	CG10671	FBgn0035586	1.5572	-4.69516	2.20394	-2.13035	0.0331429	0.0568965
CG10672	CG10672	FBgn0035588	14.1439	-5.63671	1.10409	-5.10531	3.3025e-07	7.94752e-06
CG10673	CG10673	FBgn0035590	4.53094	-4.25497	1.50737	-2.82278	0.004761	0.0121363
CG10674	CG10674	FBgn0035592	257.374	-3.09902	0.476442	-6.50449	7.79562e-11	9.60085e-09
CG10675	CHKov2	FBgn0039328	11.3113	0.54019	0.727402	0.74263	0.457706	0.516131
CG10679	Nedd8	FBgn0032725	31.3057	-2.27356	0.605815	-3.75289	0.000174807	0.000947
CG10681	CG10681	FBgn0036291	2.10401	-2.92714	1.8118	-1.61559	0.106182	0.149872
CG10682	vih	FBgn0027936	15.7297	-1.38025	0.772062	-1.78775	0.0738169	0.109973
CG10685	l(2)37Cg	FBgn0086447	31.8242	-4.38836	0.679187	-6.4612	1.03876e-10	1.2547e-08
CG10686	tral	FBgn0041775	130.435	-1.39456	0.407569	-3.42167	0.000622387	0.0024963
CG10687	Aats-asn	FBgn0086443	79.2793	-1.71324	0.515487	-3.32354	0.000888821	0.00330532
CG10688	CG10688	FBgn0036300	17.2882	-1.54176	0.701889	-2.19659	0.0280501	0.0498676
CG10689	l(2)37Cb	FBgn0086444	15.9163	-4.31053	0.914732	-4.71235	2.44882e-06	3.52776e-05
CG10691	l(2)37Cc	FBgn0002031	239.136	-0.160393	0.433705	-0.369821	0.711516	0.754904
CG10692	Mt2	FBgn0028707	2.50289	-4.79849	2.00856	-2.38903	0.0168931	0.0330135
CG10695	Pat1	FBgn0029878	5.14378	-1.39181	1.10692	-1.25737	0.208618	0.266099
CG1070	Alh	FBgn0037471	5.70164	-1.385	0.973021	-1.4234	0.154619	0.206642
CG10701	Moe	FBgn0011661	327.788	-1.32067	0.467964	-2.82217	0.00477003	0.0121409
CG10703	CG10703	FBgn0037881	14.5657	-3.81083	0.902207	-4.2239	2.40111e-05	0.000201583
CG1071	E2f2	FBgn0024371	8.61164	-2.20111	0.888042	-2.47861	0.0131897	0.0271799
CG10711	Vps36	FBgn0086785	12.5187	-0.724006	0.872436	-0.829867	0.406614	0.467498
CG10712	Chro	FBgn0044324	34.4535	-1.73458	0.546686	-3.17289	0.00150928	0.00492455
CG10718	neb	FBgn0004374	7.41908	-2.89944	1.05445	-2.74973	0.00596444	0.0144588
CG10719	brat	FBgn0010300	70.7894	-0.443342	0.493248	-0.898821	0.368748	0.430183
CG10722	CG10722	FBgn0032848	78.1713	-3.03352	0.504994	-6.00705	1.88934e-09	1.42975e-07
CG10724	CG10724	FBgn0036357	39.4601	-1.22638	0.60782	-2.01768	0.043625	0.0711896
CG10726	barr	FBgn0014127	26.8434	-3.09878	0.638821	-4.85078	1.22978e-06	2.09899e-05
CG10728	vls	FBgn0003978	15.9747	-4.63711	0.964923	-4.80568	1.54226e-06	2.50738e-05
CG10732	CG10732	FBgn0036365	5.74169	-3.58768	1.1489	-3.12271	0.00179194	0.00561917
CG10733	loj	FBgn0061492	173.173	-2.28392	0.468992	-4.86985	1.11682e-06	1.98243e-05
CG10737	CG10737	FBgn0034420	26.8742	-0.954514	0.59931	-1.59269	0.11123	0.156016
CG10739	pigeon	FBgn0010309	6.31332	-6.26061	1.55465	-4.02703	5.64855e-05	0.000393332
CG1074	CG1074	FBgn0037250	4.2933	-1.01542	1.08648	-0.934595	0.349997	0.412367
CG10741	CG10741	FBgn0036373	43.8808	-0.0533602	0.537005	-0.0993664	0.920847	0.932427
CG10742	Tsp3A	FBgn0040334	18.0406	-3.25371	0.71093	-4.57669	4.72381e-06	5.82912e-05
CG10743	CG10743	FBgn0036376	63.914	-1.02793	0.501748	-2.0487	0.0404918	0.0669384
CG10746	fok	FBgn0020303	1.65346	3.69582	1.88031	1.96554	0.0493523	0.0788356
CG10747	CG10747	FBgn0032845	3.69368	-5.23629	1.83063	-2.86037	0.00423142	0.0110098
CG10751	robl	FBgn0024196	19.2991	-2.86792	0.717848	-3.99516	6.465e-05	0.000435057
CG10753	snRNP69D	FBgn0016940	29.872	-1.13169	0.559614	-2.02226	0.0431495	0.0705786
CG10754	CG10754	FBgn0036314	7.66878	-1.6883	0.848722	-1.98923	0.0466761	0.0751531
CG10756	Taf13	FBgn0032847	34.1698	-2.86608	0.580619	-4.93625	7.96386e-07	1.51579e-05
CG10757	mRpS18B	FBgn0032849	9.1538	-4.35276	1.11181	-3.91501	9.03995e-05	0.000562643
CG10764	CG10764	FBgn0034221	4.41706	3.18517	1.61066	1.97756	0.0479779	0.0768356
CG1077	CG1077	FBgn0037405	1.27389	3.0522	2.19258	1.39206	0.163904	0.216825
CG10772	Fur1	FBgn0004509	111.905	-1.51693	0.502745	-3.0173	0.0025504	0.00735832
CG10777	CG10777	FBgn0029979	18.3206	-2.596	0.655303	-3.96153	7.44724e-05	0.000485733
CG10778	CG10778	FBgn0029980	8.32966	-1.62531	0.876939	-1.8534	0.0638257	0.0974451
CG1078	CG1078	FBgn0037255	11.5928	-2.59536	0.805393	-3.22248	0.00127086	0.00433347
CG1079	Fie	FBgn0026592	0.846861	3.3547	4.26683	0.786228	0.431734	0.490809
CG10794	DptB	FBgn0034407	78.9065	-2.83632	0.566658	-5.00535	5.57611e-07	1.16357e-05
CG10795	CG10795	FBgn0034626	16.9663	-2.36739	0.672013	-3.52283	0.000426965	0.00185077
CG10798	dm	FBgn0000472	169.714	-0.277344	0.500549	-0.55408	0.579524	0.634477
CG10799	CG10799	FBgn0033821	4.26416	3.64604	2.37922	1.53245	0.12541	0.172666
CG10800	Rca1	FBgn0017551	1.76625	0.564118	1.814	0.310979	0.755816	0.791741
CG10802	CG10802	FBgn0029664	8.95481	-0.565219	0.786475	-0.718674	0.472342	0.53035
CG10803	CG10803	FBgn0029666	4.22398	-4.64823	1.45059	-3.20438	0.00135353	0.00455527
CG10805	l(2)k09022	FBgn0086451	16.1168	-0.658476	0.628855	-1.0471	0.295053	0.357076
CG10808	synaptogyrin	FBgn0033876	3.05696	-1.71652	1.70807	-1.00495	0.314921	0.377485
CG10809	CG10809	FBgn0036052	11.8408	-3.33392	0.957008	-3.48369	0.000494554	0.00206673
CG1081	Rheb	FBgn0041191	30.292	-1.96682	0.623411	-3.15494	0.00160533	0.00514969
CG10810	Drs	FBgn0010381	18.8528	0.975515	0.688152	1.41759	0.156311	0.208448
CG10811	eIF4G	FBgn0023213	35.7597	-0.826682	0.587438	-1.40727	0.159348	0.211868
CG10816	Dro	FBgn0010388	432.341	-2.67161	0.499204	-5.35174	8.71109e-08	2.76335e-06
CG10824	CG10824	FBgn0038865	11.3503	0.411341	0.727191	0.565658	0.571626	0.627032
CG10825	CG10825	FBgn0038860	4.35306	-5.2811	1.73043	-3.05189	0.00227402	0.00674104
CG10833	Cyp28d1	FBgn0031689	7.1489	-0.360652	0.822487	-0.43849	0.661031	0.710219
CG10834	CG10834	FBgn0032972	1.77968	-5.70169	4.26789	-1.33595	0.181566	0.236306
CG1084	Cont	FBgn0037240	8.42741	-0.964213	0.860398	-1.12066	0.262433	0.322951
CG10840	eIF5B	FBgn0026259	105.899	-1.72655	0.585952	-2.94657	0.00321316	0.00883231
CG10842	Cyp4p1	FBgn0015037	5.45357	1.22769	1.06558	1.15213	0.249266	0.309109
CG10846	dyn-p25	FBgn0040228	5.93251	-3.30592	1.12131	-2.94825	0.00319575	0.00879602
CG10847	enc	FBgn0004875	124.119	-0.305869	0.425785	-0.718365	0.472533	0.530469
CG10849	Sc2	FBgn0035471	61.6242	-2.12953	0.491588	-4.33194	1.478e-05	0.000140231
CG10850	ida	FBgn0041147	5.57928	-6.41845	1.56565	-4.09955	4.13959e-05	0.000305532
CG10851	B52	FBgn0004587	120.296	-1.64349	0.465569	-3.53006	0.000415466	0.00181218
CG10855	CG10855	FBgn0035461	6.26395	-1.22282	0.956186	-1.27885	0.20095	0.257481
CG10861	Atg12	FBgn0036255	0.990237	-1.27502	2.74757	-0.464053	0.64261	0.693987
CG10863	CG10863	FBgn0027552	45.3799	-2.44053	0.531127	-4.59501	4.32738e-06	5.42521e-05
CG10866	CG10866	FBgn0035475	2.47655	-5.04519	1.87061	-2.69708	0.00699505	0.0163696
CG10874	CG10874	FBgn0031395	29.4962	-0.893495	0.57458	-1.55504	0.119937	0.166443
CG1088	Vha26	FBgn0015324	90.1894	-1.98926	0.504326	-3.9444	7.99999e-05	0.000513258
CG10882	CG10882	FBgn0031408	10.6784	-1.30965	0.759374	-1.72464	0.0845922	0.123506
CG10889	CG10889	FBgn0038769	4.95127	-3.63077	1.29655	-2.80032	0.00510518	0.012805
CG10895	lok	FBgn0019686	16.903	-2.50169	0.659834	-3.79139	0.000149804	0.000838606
CG10897	tou	FBgn0033636	40.7496	-0.278552	0.494468	-0.563337	0.573206	0.628435
CG10898	CG10898	FBgn0037911	4.46507	-1.93657	1.22738	-1.5778	0.114611	0.160185
CG1090	CG1090	FBgn0037238	0.687581	3.04329	3.3145	0.918177	0.358526	0.420838
CG10903	CG10903	FBgn0037543	2.69893	-5.5056	1.80505	-3.05011	0.00228759	0.00676794
CG10904	CG10904	FBgn0034945	7.71737	-2.73045	0.96077	-2.84194	0.00448404	0.0115664
CG10907	CG10907	FBgn0036207	4.80288	-3.80498	2.15512	-1.76556	0.0774705	0.114627
CG10908	CG10908	FBgn0031376	285.842	-0.908844	0.497768	-1.82584	0.0678742	0.102604
CG1091	CG1091	FBgn0037470	12.3308	-1.33125	0.779445	-1.70794	0.087647	0.127492
CG10913	Spn6	FBgn0028983	10.1698	-1.11658	0.797026	-1.40093	0.161235	0.213924
CG10915	CG10915	FBgn0034308	5.5641	-1.59026	1.17428	-1.35424	0.175659	0.229713
CG10916	CG10916	FBgn0034312	118.319	-1.0615	0.432555	-2.45403	0.0141265	0.0286222
CG1092	CG1092	FBgn0037228	408.745	-0.733916	0.473133	-1.55119	0.120857	0.167598
CG10922	La	FBgn0011638	203.066	-1.14156	0.467734	-2.44061	0.0146624	0.0294797
CG10923	Klp67A	FBgn0004379	31.8408	-3.07965	0.670459	-4.59335	4.36191e-06	5.4576e-05
CG10932	CG10932	FBgn0029969	2.11939	-2.67922	1.75569	-1.52602	0.127004	0.17463
CG10936	CG10936	FBgn0034253	19.6516	-0.632038	0.619361	-1.02047	0.307506	0.369796
CG10938	ProsMA5	FBgn0016697	85.6344	-1.60375	0.512911	-3.12676	0.00176745	0.00555344
CG10939	Sip1	FBgn0010620	1.27733	1.58758	2.23689	0.709724	0.477875	0.535605
CG10944	RpS6	FBgn0004922	836.525	-1.59881	0.439693	-3.63621	0.000276681	0.00133819
CG10948	CG10948	FBgn0036317	6.91636	-2.41456	0.913347	-2.64364	0.00820192	0.0185577
CG10949	CG10949	FBgn0032858	30.9387	-3.16357	0.662457	-4.77551	1.79253e-06	2.77998e-05
CG10954	Arc-p34	FBgn0032859	136.897	-1.45057	0.481531	-3.01242	0.00259177	0.00744348
CG10955	Rtf1	FBgn0034722	27.5494	-1.60548	0.655882	-2.44782	0.0143725	0.0290268
CG10960	CG10960	FBgn0036316	45.7421	0.0699272	0.563181	0.124165	0.901185	0.916209
CG10961	Traf6	FBgn0026318	1.31786	-0.485207	2.20007	-0.220542	0.825449	0.849803
CG10962	CG10962	FBgn0030073	52.3552	-0.281349	0.477738	-0.588919	0.555916	0.612258
CG10964	sni	FBgn0030026	4.21553	-1.73803	1.24838	-1.39223	0.163852	0.216801
CG10967	Atg1	FBgn0010715	12.5502	0.115441	0.674609	0.171122	0.864128	0.884548
CG10971	CG10971	FBgn0036309	14.0671	-1.12739	0.780794	-1.4439	0.148768	0.200132
CG10973	CG10973	FBgn0036306	132.828	-1.71183	0.52811	-3.24142	0.00118935	0.00412724
CG10975	Ptp69D	FBgn0014007	4.30774	-1.2793	1.26806	-1.00886	0.31304	0.375517
CG10978	jagn	FBgn0037374	19.7636	-0.871965	0.646262	-1.34924	0.177259	0.231372
CG10979	CG10979	FBgn0037379	21.0211	-1.45223	0.70311	-2.06545	0.0388809	0.064844
CG1098	Madm	FBgn0027497	23.1188	-2.60133	0.646308	-4.0249	5.69986e-05	0.000396027
CG10981	CG10981	FBgn0037384	13.342	-2.19609	0.767681	-2.86068	0.00422738	0.0110038
CG10984	CG10984	FBgn0036305	5.51886	-1.0688	1.07825	-0.991242	0.321568	0.384351
CG10986	g	FBgn0001087	122.76	-1.08493	0.43587	-2.48912	0.0128059	0.0265897
CG10988	l(1)dd4	FBgn0001612	9.77351	-3.76958	0.959586	-3.92834	8.55352e-05	0.000539946
CG1099	Dap160	FBgn0023388	28.194	-1.29208	0.566521	-2.28073	0.0225643	0.0418813
CG10990	CG10990	FBgn0030520	55.1312	-0.685224	0.495942	-1.38166	0.167076	0.220416
CG10992	CG10992	FBgn0030521	170.794	-2.26569	0.531086	-4.26614	1.98885e-05	0.000174469
CG10997	Clic	FBgn0030529	611.498	-1.28297	0.444076	-2.88907	0.00386385	0.0102357
CG1100	Rpn5	FBgn0028690	375.784	-1.80393	0.422084	-4.27387	1.92108e-05	0.000169948
CG11001	FK506-bp2	FBgn0013954	192.202	-1.2189	0.531303	-2.29417	0.0217809	0.040704
CG11006	CG11006	FBgn0027534	54.0846	-1.70084	0.529396	-3.21279	0.00131452	0.00445094
CG11007	CG11007	FBgn0034455	2.61018	-3.27254	1.81547	-1.80259	0.0714528	0.107009
CG11008	CG11008	FBgn0036315	8.1816	2.75612	1.06023	2.59955	0.00933465	0.0205147
CG11009	CG11009	FBgn0036318	7.83016	-0.568044	0.832294	-0.682504	0.49492	0.552737
CG1101	Aly	FBgn0010774	77.5263	-1.36124	0.510113	-2.6685	0.007619	0.0175769
CG11015	CG11015	FBgn0031830	193.506	-1.86864	0.502357	-3.71974	0.000199425	0.00104208
CG1102	MP1	FBgn0027930	101.173	-1.75229	0.491046	-3.56849	0.000359047	0.00163418
CG11024	cl	FBgn0000318	69.5421	-0.872291	0.557525	-1.56458	0.117682	0.163759
CG11025	isopeptidase-T-3	FBgn0028372	6.19262	-2.97512	0.976215	-3.04761	0.00230672	0.00681253
CG11027	Arf102F	FBgn0013749	39.4314	-1.26308	0.533828	-2.36608	0.0179778	0.0348084
CG1103	CG1103	FBgn0037235	6.63694	-3.68729	1.39694	-2.63955	0.00830158	0.0187024
CG11030	CG11030	FBgn0031736	9.69583	-3.11276	0.920778	-3.38058	0.00072333	0.0028166
CG11033	CG11033	FBgn0037659	42.2659	-2.41461	0.584978	-4.1277	3.66412e-05	0.000278624
CG11035	CG11035	FBgn0037544	3.00885	-4.10976	1.51796	-2.70742	0.00678094	0.0159816
CG1104	CG1104	FBgn0037467	7.21663	-2.37926	0.856693	-2.77726	0.00548196	0.0135293
CG1105	CG1105	FBgn0037465	9.15428	-2.04243	0.835104	-2.44572	0.0144565	0.0291871
CG11050	CG11050	FBgn0031836	30.7265	-0.521593	0.650487	-0.80185	0.42264	0.482216
CG11051	Nplp2	FBgn0040813	4851.29	-0.980692	0.496803	-1.97401	0.0483811	0.0774023
CG11055	CG11055	FBgn0034491	15.7519	-1.95182	0.703451	-2.77464	0.0055263	0.0135907
CG11059	cals	FBgn0039928	20.878	-0.820576	0.622955	-1.31723	0.187761	0.243161
CG1106	Gel	FBgn0010225	129.127	-1.85357	0.467954	-3.961	7.46365e-05	0.000486195
CG11061	GM130	FBgn0034697	42.5583	-2.45927	0.558821	-4.40082	1.07845e-05	0.000109254
CG11063	CG11063	FBgn0030530	22.831	-1.76639	0.631341	-2.79785	0.00514447	0.0128683
CG11066	scarface	FBgn0033033	84.3296	-0.468798	0.518602	-0.903964	0.366014	0.427868
CG1107	aux	FBgn0037218	13.1007	-1.69249	0.748894	-2.25999	0.0238222	0.0438018
CG11070	CG11070	FBgn0028467	52.8798	-2.36949	0.493322	-4.80312	1.56212e-06	2.52879e-05
CG11076	CG11076	FBgn0039929	16.5841	-1.04514	0.643308	-1.62463	0.104241	0.147458
CG11077	CG11077	FBgn0039930	48.1277	-2.78535	0.53053	-5.25013	1.5199e-07	4.2055e-06
CG11081	plexA	FBgn0025741	19.3009	-0.937802	0.729239	-1.286	0.198443	0.254944
CG11086	Gadd45	FBgn0033153	19.5885	1.20213	0.639469	1.8799	0.0601224	0.0927607
CG11089	CG11089	FBgn0039241	36.8438	-1.84439	0.584444	-3.1558	0.00160057	0.00513967
CG1109	CG1109	FBgn0046222	23.4876	-2.28659	0.72278	-3.16361	0.00155827	0.00503696
CG11092	CG11092	FBgn0027537	19.7797	-2.26772	0.702061	-3.23009	0.00123751	0.00425442
CG11093	CG11093	FBgn0039932	6.31929	-1.32987	0.926674	-1.4351	0.15126	0.202832
CG11095	CG11095	FBgn0030528	1.0367	-3.20685	2.70737	-1.18449	0.236221	0.295473
CG11098	Tango1	FBgn0031842	37.236	-0.78708	0.56663	-1.38905	0.164816	0.217756
CG11100	Mes2	FBgn0037207	98.94	-1.10197	0.496438	-2.21975	0.0264357	0.0477211
CG11103	CG11103	FBgn0030522	11.3818	-2.37577	0.790241	-3.00639	0.00264373	0.00755128
CG11107	CG11107	FBgn0033160	6.65186	-1.48332	1.05507	-1.40589	0.159755	0.212275
CG11109	CG11109	FBgn0037200	1.81291	-1.11454	1.94769	-0.572238	0.567161	0.62246
CG11110	CG11110	FBgn0034535	4.97293	-5.98595	1.52907	-3.91477	9.04916e-05	0.000562643
CG11111	rdgB	FBgn0003218	13.4262	-1.49688	0.800319	-1.87036	0.0614344	0.0943446
CG11115	Ssl1	FBgn0037202	20.725	-4.36216	0.794935	-5.48744	4.07807e-08	1.55238e-06
CG1112	alpha-Est7	FBgn0015575	40.6566	-0.184299	0.571728	-0.322354	0.747185	0.785322
CG11120	CG11120	FBgn0039250	15.0196	-1.97175	0.774795	-2.54486	0.0109321	0.0233473
CG11123	CG11123	FBgn0033169	62.0728	-3.33065	0.526714	-6.32345	2.55793e-10	2.4343e-08
CG11125	CG11125	FBgn0033174	9.81239	-4.77452	1.05227	-4.53734	5.69673e-06	6.68807e-05
CG11127	CG11127	FBgn0033178	1.70873	-3.85666	2.07824	-1.85573	0.063492	0.0970536
CG11130	Rtc1	FBgn0020909	17.4217	-1.05094	0.719994	-1.45966	0.144385	0.19486
CG11132	DMAP1	FBgn0034537	5.00795	-5.6037	1.5533	-3.60762	0.00030902	0.00145937
CG11133	CG11133	FBgn0037205	2.4545	-1.39655	1.46034	-0.956316	0.338912	0.400962
CG11134	CG11134	FBgn0030518	3.06701	-4.1955	1.51129	-2.77611	0.00550142	0.0135508
CG11137	CG11137	FBgn0037199	14.2255	-2.90191	0.736321	-3.9411	8.11099e-05	0.000517735
CG11138	CG11138	FBgn0030400	32.7032	-0.682306	0.548309	-1.24438	0.213359	0.271222
CG11139	p47	FBgn0033179	73.185	-2.17272	0.468567	-4.63694	3.53604e-06	4.68563e-05
CG11140	Aldh-III	FBgn0010548	15.0651	-2.38419	0.759951	-3.1373	0.00170511	0.0054008
CG11141	CG11141	FBgn0033177	19.5641	-1.15859	0.586042	-1.97698	0.0480438	0.0769215
CG11143	Inos	FBgn0025885	101.019	-0.889779	0.525417	-1.69347	0.0903654	0.13072
CG11148	CG11148	FBgn0039936	45.809	-1.31796	0.512636	-2.57096	0.0101418	0.0220038
CG1115	CG1115	FBgn0037299	44.3887	-1.51331	0.540265	-2.80106	0.0050935	0.0127816
CG11151	CG11151	FBgn0030519	426.016	-1.54916	0.488513	-3.17118	0.00151821	0.00494342
CG11153	Sox102F	FBgn0039938	4.96784	-1.10155	1.00167	-1.09972	0.271454	0.332424
CG11154	ATPsyn-beta	FBgn0010217	113.785	-1.23966	0.518116	-2.39262	0.0167283	0.0327797
CG11156	mus101	FBgn0002878	5.89323	-4.39205	1.34603	-3.26296	0.00110257	0.00390194
CG11158	CG11158	FBgn0030511	6.1273	-2.36009	1.09038	-2.16446	0.0304293	0.0530759
CG1116	CG1116	FBgn0037297	2.68005	-2.72422	1.74493	-1.56122	0.118473	0.16463
CG11163	CG11163	FBgn0025693	57.9175	-1.95338	0.471923	-4.13919	3.48527e-05	0.000267616
CG11164	CG11164	FBgn0030507	6.9797	-6.23823	1.46362	-4.26221	2.02417e-05	0.000177072
CG11166	CG11166	FBgn0033166	17.9186	-1.48328	0.708703	-2.09295	0.0363537	0.0612329
CG11168	CG11168	FBgn0039249	8.41376	-1.17053	0.891943	-1.31234	0.189406	0.244862
CG11170	CG11170	FBgn0034705	9.89898	-5.02472	1.26861	-3.9608	7.4698e-05	0.000486195
CG11172	NFAT	FBgn0030505	24.8725	-2.20809	0.627293	-3.52003	0.000431496	0.00186142
CG11173	usnp	FBgn0034913	20.1335	-2.30636	0.738762	-3.12193	0.00179672	0.00563134
CG11175	CG11175	FBgn0034530	1.71701	4.1662	2.06638	2.01618	0.043781	0.0712792
CG11176	Tango2	FBgn0030503	5.10341	-4.3736	1.45012	-3.01602	0.00256118	0.00738603
CG11177	BthD	FBgn0030501	76.0353	-2.82007	0.499969	-5.6405	1.69562e-08	8.00765e-07
CG11178	CG11178	FBgn0030499	39.6468	-2.49255	0.524323	-4.75383	1.99597e-06	3.02819e-05
CG11180	CG11180	FBgn0034528	5.99239	-1.55826	0.952947	-1.6352	0.102008	0.144695
CG11181	cup	FBgn0000392	3.66537	-3.73911	1.49584	-2.49968	0.0124307	0.0260083
CG11183	Dcp1	FBgn0034921	18.8117	-1.59103	0.706995	-2.25042	0.0244225	0.0447485
CG11184	Upf3	FBgn0034923	52.9083	-3.77719	0.565487	-6.67954	2.39694e-11	3.672e-09
CG11188	CG11188	FBgn0031851	100.679	-0.927872	0.433891	-2.13849	0.0324768	0.0560071
CG1119	Gnf1	FBgn0004913	17.8129	-2.37459	0.681059	-3.48661	0.000489182	0.00205338
CG11190	CG11190	FBgn0030035	116.525	-1.90339	0.481963	-3.94925	7.83953e-05	0.000505026
CG11198	CG11198	FBgn0033246	14.06	-2.11214	0.677996	-3.11527	0.00183776	0.00574276
CG11199	Liprin-alpha	FBgn0046704	21.3748	-2.33613	0.684935	-3.41074	0.000647878	0.00257879
CG1120	CG1120	FBgn0035462	23.29	-2.22447	0.647717	-3.43433	0.000594016	0.00240555
CG11200	CG11200	FBgn0034500	6.71229	-4.70545	1.27526	-3.6898	0.000224432	0.00114896
CG11205	phr	FBgn0003082	41.0103	-5.79417	0.807501	-7.17544	7.2075e-13	1.67668e-10
CG11207	feo	FBgn0030241	10.8659	-0.442963	0.790741	-0.560186	0.575352	0.630348
CG11208	CG11208	FBgn0034488	3.07619	-2.08125	1.37968	-1.50851	0.131424	0.179529
CG1121	alpha-Est8	FBgn0015576	11.5168	-1.78847	0.729967	-2.45007	0.014283	0.0288926
CG11210	CG11210	FBgn0033259	7.69908	-0.816546	0.880575	-0.927287	0.353777	0.415963
CG11212	Ptr	FBgn0033068	3.53273	5.14973	1.66402	3.09476	0.00196974	0.00603654
CG11217	CanB2	FBgn0015614	56.995	-1.7292	0.469833	-3.68045	0.000232822	0.0011841
CG11228	hpo	FBgn0034453	10.8616	-1.29842	0.759298	-1.71002	0.0872615	0.127096
CG11238	l(3)04053	FBgn0010830	6.38321	-1.92326	1.09753	-1.75235	0.0797131	0.11731
CG11242	CG11242	FBgn0034451	16.2355	-1.40127	0.733338	-1.91082	0.0560283	0.0873297
CG11246	Rpb8	FBgn0037121	21.1508	-1.88545	0.590835	-3.19116	0.00141704	0.00470661
CG11247	CG11247	FBgn0037120	26.6909	-2.45101	0.596365	-4.10991	3.95812e-05	0.000295964
CG11248	CG11248	FBgn0037117	1.88689	-3.5201	2.13093	-1.65191	0.0985528	0.140684
CG11254	mael	FBgn0016034	13.8622	-4.73771	0.97789	-4.84483	1.26722e-06	2.15119e-05
CG11255	CG11255	FBgn0036337	90.9689	-0.704991	0.499149	-1.41239	0.157837	0.21017
CG11257	CG11257	FBgn0034442	0.302684	-1.275	4.40736	-0.28929	0.77236	0.803806
CG11258	mRpL20	FBgn0036335	17.8781	-6.1044	1.21047	-5.043	4.58299e-07	1.02077e-05
CG11259	MICAL-like	FBgn0036333	23.522	-1.14159	0.644916	-1.77013	0.0767053	0.113656
CG11261	CG11261	FBgn0036332	5.92387	-1.94285	1.02253	-1.90004	0.0574284	0.0891516
CG11265	CG11265	FBgn0030049	10.8644	-1.50211	0.723442	-2.07634	0.0378626	0.0635359
CG11266	CG11266	FBgn0031883	336.842	-1.57249	0.446977	-3.51807	0.000434705	0.00187269
CG11267	CG11267	FBgn0036334	52.1104	-0.979223	0.582857	-1.68004	0.0929493	0.133933
CG11268	CG11268	FBgn0036336	6.12113	-3.7562	1.29292	-2.9052	0.00367023	0.009793
CG11271	RpS12	FBgn0014027	591.292	-1.21726	0.469576	-2.59225	0.00953497	0.0208673
CG11274	SRm160	FBgn0036340	7.89027	-3.05799	1.00342	-3.04757	0.002307	0.00681253
CG11276	RpS4	FBgn0011284	476.164	-1.25294	0.483899	-2.58925	0.00961858	0.021021
CG11278	Syx13	FBgn0036341	19.7791	-0.572616	0.720724	-0.794501	0.426904	0.486022
CG11279	CG11279	FBgn0036342	127.062	-2.8805	0.526064	-5.47558	4.36075e-08	1.63035e-06
CG11282	caps	FBgn0023095	2.08016	0.247157	1.98384	0.124585	0.900852	0.916019
CG11284	CG11284	FBgn0030056	42.6539	-0.609347	0.543211	-1.12175	0.261969	0.322507
CG1129	CG1129	FBgn0037279	17.7092	-1.01295	0.623525	-1.62456	0.104256	0.147458
CG11290	enok	FBgn0034975	1.38821	-2.34315	2.25678	-1.03827	0.299144	0.361401
CG11295	l(2)dtl	FBgn0013548	14.4722	-3.5811	0.799705	-4.47802	7.5337e-06	8.27259e-05
CG11299	CG11299	FBgn0034897	18.2599	-1.60393	0.621737	-2.57976	0.00988687	0.02151
CG11301	Mes4	FBgn0034726	17.288	-3.86063	0.78082	-4.94432	7.64107e-07	1.45877e-05
CG11303	TM4SF	FBgn0020372	0.844998	-3.81269	4.32364	-0.881823	0.377873	0.439522
CG11305	Sirt7	FBgn0039631	9.68635	-4.10751	1.08548	-3.78406	0.000154291	0.000860661
CG11306	CG11306	FBgn0037108	8.97241	-1.3791	0.798231	-1.7277	0.0840429	0.12279
CG11307	CG11307	FBgn0037106	4.84046	-5.25742	1.67736	-3.13434	0.00172239	0.00544456
CG1131	alpha-Est10	FBgn0015569	6.67872	-0.626647	0.843745	-0.742697	0.457665	0.516131
CG11314	CG11314	FBgn0039800	52.1892	1.19616	0.60205	1.98681	0.046943	0.0755442
CG11315	CG11315	FBgn0039801	61.189	0.0726307	0.531832	0.136567	0.891373	0.907809
CG11324	homer	FBgn0025777	18.3049	-2.92367	0.774172	-3.77652	0.000159035	0.000882085
CG11328	Nhe3	FBgn0028703	11.2193	-0.88436	0.743049	-1.19018	0.233977	0.293101
CG11329	CG11329	FBgn0031848	3.21319	-5.04595	1.70787	-2.95453	0.00313148	0.0086685
CG11331	Spn27A	FBgn0028990	39.974	-1.95849	0.530293	-3.69322	0.000221429	0.00113927
CG11334	CG11334	FBgn0039849	8.01509	-2.63644	0.988216	-2.66788	0.00763309	0.0175939
CG11337	CG11337	FBgn0039846	11.7132	-4.06285	1.01184	-4.01529	5.93726e-05	0.000408008
CG1134	CG1134	FBgn0035483	5.83342	-6.16151	1.47498	-4.17735	2.94919e-05	0.000234479
CG11342	CG11342	FBgn0035537	2.73981	-4.4614	1.75806	-2.53768	0.011159	0.0237996
CG11347	CG11347	FBgn0035542	14.9635	0.878315	0.656498	1.33788	0.180936	0.235682
CG1135	CG1135	FBgn0035489	81.1936	-1.32421	0.502945	-2.63291	0.00846576	0.0189973
CG11352	jim	FBgn0027339	8.58765	-0.0866081	0.826394	-0.104802	0.916533	0.929106
CG11357	CG11357	FBgn0035558	29.0017	-1.01728	0.587573	-1.73133	0.0833934	0.121982
CG11360	CG11360	FBgn0039920	0.775335	2.77738	2.98799	0.929517	0.352621	0.414837
CG11367	CG11367	FBgn0037185	5.0961	-3.0555	1.23175	-2.48062	0.0131155	0.0270626
CG11371	dbr	FBgn0067779	9.39372	-0.670203	0.812958	-0.8244	0.409712	0.470457
CG11372	galectin	FBgn0031213	22.6812	-0.700224	0.580107	-1.20706	0.227409	0.285843
CG11375	polybromo	FBgn0039227	10.655	-2.51261	0.858294	-2.92745	0.00341757	0.00928599
CG11376	CG11376	FBgn0031216	12.2737	-2.56548	0.789664	-3.24883	0.00115882	0.00404938
CG11377	CG11377	FBgn0031217	14.5296	-1.27146	0.748512	-1.69865	0.0893852	0.129576
CG11387	ct	FBgn0004198	6.61894	-1.19815	1.02517	-1.16873	0.242514	0.302348
CG11388	CG11388	FBgn0034959	3.22263	-1.45468	1.36302	-1.06725	0.285859	0.34749
CG11396	CG11396	FBgn0037022	12.7714	-1.04523	0.786908	-1.32828	0.184087	0.239042
CG11397	glu	FBgn0015391	19.5328	-2.64357	0.653508	-4.04519	5.22806e-05	0.000370208
CG11398	CG11398	FBgn0040366	0.938491	-3.29552	2.81442	-1.17094	0.241622	0.301296
CG11399	CG11399	FBgn0037021	41.2136	-1.48325	0.50668	-2.9274	0.00341812	0.00928599
CG1140	CG1140	FBgn0035298	8.72162	-5.33768	1.24668	-4.2815	1.85639e-05	0.000167093
CG11400	CG11400	FBgn0034198	137.135	-0.400686	0.410851	-0.975259	0.329432	0.392076
CG11403	CG11403	FBgn0026876	2.29275	-5.18414	1.83871	-2.81945	0.00481064	0.0122245
CG11412	CG11412	FBgn0024362	9.20848	-1.46903	0.86156	-1.70509	0.0881785	0.128087
CG11414	CG11414	FBgn0035024	5.5528	-1.42376	1.23723	-1.15076	0.249829	0.309625
CG11416	uri	FBgn0035025	14.6357	-3.24866	0.847267	-3.83427	0.000125936	0.000728915
CG11417	CG11417	FBgn0024364	12.3437	-1.09561	0.739433	-1.48169	0.138424	0.187981
CG11418	CG11418	FBgn0024360	6.59339	-4.38648	1.35545	-3.23617	0.00121145	0.00419005
CG11419	CG11419	FBgn0034231	7.8291	-4.63532	1.35664	-3.41676	0.000633706	0.00253361
CG1142	CG1142	FBgn0037504	24.7061	-2.32367	0.577483	-4.02379	5.72692e-05	0.000397335
CG11427	rb	FBgn0003210	106.515	-1.56384	0.480911	-3.25183	0.00114665	0.00402129
CG1143	CG1143	FBgn0035359	2.80307	3.68029	1.69108	2.1763	0.0295325	0.0519009
CG11430	olf186-F	FBgn0041585	31.2468	-0.268552	0.627789	-0.427774	0.668816	0.716988
CG11436	CG11436	FBgn0029713	4.62988	-4.62496	1.4561	-3.17626	0.00149188	0.00488918
CG11444	CG11444	FBgn0029715	73.9561	-1.68164	0.508366	-3.30793	0.000939876	0.00344219
CG11447	CG11447	FBgn0038737	4.75103	-5.89392	1.55149	-3.79888	0.000145351	0.000818055
CG11448	CG11448	FBgn0024985	8.75936	0.269134	0.836892	0.321588	0.747765	0.785322
CG11450	net	FBgn0002931	2.66624	-1.06998	1.38217	-0.774129	0.438854	0.498003
CG11451	Spc105R	FBgn0037025	8.77647	-3.61388	1.0737	-3.36582	0.00076317	0.00293193
CG11454	CG11454	FBgn0031224	18.6224	-2.55246	0.66542	-3.83586	0.000125128	0.000726367
CG11455	CG11455	FBgn0031228	12.6823	-2.80298	0.795461	-3.52372	0.000425542	0.00184971
CG11456	CG11456	FBgn0037031	0.790232	-3.21488	3.1468	-1.02163	0.306954	0.369203
CG11466	Cyp9f2	FBgn0038037	16.5707	0.637964	0.664409	0.960198	0.336956	0.398948
CG11471	Aats-ile	FBgn0027086	65.847	-1.18967	0.502853	-2.36583	0.0179895	0.0348191
CG11474	CG11474	FBgn0034688	7.86104	-1.67096	0.889193	-1.87919	0.0602185	0.0928177
CG11482	Mlh1	FBgn0011659	2.75329	-5.05495	1.82071	-2.77636	0.00549717	0.0135508
CG11486	CG11486	FBgn0035397	5.34212	-1.27391	1.08116	-1.17828	0.238684	0.298225
CG11488	mRpL10	FBgn0031231	4.62173	-2.9083	1.48272	-1.96146	0.0498256	0.079502
CG11490	CG11490	FBgn0031233	5.72532	-2.75967	1.00332	-2.75054	0.00594963	0.0144396
CG11491	br	FBgn0000210	24.1375	-1.78789	0.641975	-2.78499	0.005353	0.0132737
CG11494	BtbVII	FBgn0012049	1260.06	-1.14275	0.448452	-2.54821	0.0108276	0.02318
CG11495	rasp	FBgn0024194	7.68018	-4.86523	1.38785	-3.50558	0.000455616	0.00194015
CG11500	Spase12	FBgn0040623	60.8704	-1.43757	0.497839	-2.88762	0.00388163	0.0102698
CG11504	CG11504	FBgn0039733	6.44173	-1.98065	0.956183	-2.07141	0.0383203	0.0641156
CG11505	CG11505	FBgn0035424	37.7776	-0.687313	0.521927	-1.31687	0.187881	0.243265
CG11508	Pbp49	FBgn0033267	1.11327	-1.86255	2.31871	-0.803273	0.421817	0.481715
CG11512	GstD4	FBgn0010040	1.11725	3.00465	3.74515	0.80228	0.422391	0.48202
CG11513	armi	FBgn0041164	20.2038	-2.97122	0.68687	-4.32574	1.5202e-05	0.000142598
CG11516	Ptp99A	FBgn0004369	9.43679	-1.14717	0.847008	-1.35438	0.175616	0.229705
CG11518	pygo	FBgn0043900	11.0888	-0.879776	0.759053	-1.15905	0.246438	0.306199
CG11522	RpL6	FBgn0039857	834.449	-1.21468	0.510276	-2.38044	0.0172919	0.0336567
CG11523	CG11523	FBgn0037156	14.6493	-1.48315	0.679757	-2.18188	0.0291186	0.051338
CG11525	CycG	FBgn0039858	125.068	-2.04509	0.482225	-4.24096	2.2257e-05	0.000190116
CG11526	CG11526	FBgn0035437	12.9838	-2.00327	0.722829	-2.77144	0.00558093	0.0137143
CG11527	Tig	FBgn0011722	21.9418	-1.97403	0.67525	-2.92341	0.00346216	0.00937654
CG11533	Asator	FBgn0039908	3.21389	-1.06824	1.23452	-0.865305	0.386871	0.447997
CG11534	CG11534	FBgn0046296	4.54336	-3.55055	1.18799	-2.98869	0.00280174	0.00794122
CG11537	CG11537	FBgn0035400	109.152	-1.39042	0.535801	-2.59502	0.00945847	0.020736
CG11539	CG11539	FBgn0039859	4.25674	-6.20738	1.5038	-4.1278	3.66255e-05	0.000278624
CG11546	kermit	FBgn0010504	4.20773	-0.507363	1.32085	-0.384118	0.700891	0.745772
CG11555	CG11555	FBgn0086856	8.60381	-2.28313	0.944828	-2.41645	0.0156727	0.0311322
CG11556	Rph	FBgn0030230	4.14275	0.156526	1.22053	0.128244	0.897956	0.913666
CG11560	CG11560	FBgn0036249	4.63619	-6.0303	1.51314	-3.98528	6.73992e-05	0.000448393
CG11561	smo	FBgn0003444	24.9367	-2.04328	0.692124	-2.95218	0.00315535	0.00870833
CG11562	CG11562	FBgn0031247	2.27251	-1.05316	1.97315	-0.533745	0.593518	0.648216
CG11563	CG11563	FBgn0039868	36.9864	-1.3685	0.553254	-2.47355	0.0133779	0.0273964
CG11567	Cpr	FBgn0015623	66.5818	-0.941411	0.478402	-1.96783	0.0490881	0.0784735
CG11576	CG11576	FBgn0039882	3.82003	-5.87737	1.56705	-3.75059	0.00017642	0.000951969
CG11577	CG11577	FBgn0036847	2.67185	0.912244	1.51835	0.600811	0.547966	0.604562
CG11579	arm	FBgn0000117	75.4057	-0.941079	0.517694	-1.81783	0.0690901	0.104041
CG11583	CG11583	FBgn0035524	22.2167	-1.15888	0.597526	-1.93947	0.0524442	0.0827852
CG11586	CG11586	FBgn0035520	22.1559	-3.531	0.732464	-4.82071	1.43049e-06	2.37068e-05
CG11589	VhaM9.7-1	FBgn0028664	4.30613	-1.86511	1.14292	-1.63189	0.102704	0.145485
CG11590	CG11590	FBgn0030545	14.639	-4.42484	1.02078	-4.33475	1.45928e-05	0.000139085
CG11593	CG11593	FBgn0035488	39.7158	-0.283059	0.542776	-0.521503	0.602017	0.65647
CG11596	CG11596	FBgn0023522	13.4222	-2.95999	0.785708	-3.76728	0.000165034	0.000905965
CG11601	CG11601	FBgn0031244	18.939	-3.74766	0.840438	-4.45918	8.22742e-06	8.8185e-05
CG11604	mbm	FBgn0086912	16.724	-1.51461	0.659648	-2.29609	0.0216707	0.04051
CG11606	Rpp30	FBgn0022246	4.13235	-5.90925	1.55035	-3.81155	0.000138097	0.000784967
CG1161	CG1161	FBgn0037313	47.3149	-1.81816	0.553313	-3.28595	0.00101638	0.00365873
CG11614	nkd	FBgn0002945	6.25431	-0.357673	0.893293	-0.400398	0.688863	0.735342
CG11621	Pi3K68D	FBgn0015278	3.87023	0.201368	1.34927	0.149242	0.881363	0.899113
CG11622	Rlip	FBgn0026056	22.6658	-5.2734	0.919187	-5.73703	9.63486e-09	5.17236e-07
CG11624	Ubi-p63E	FBgn0003943	475.582	-0.957054	0.489267	-1.9561	0.0504534	0.0802883
CG11628	step	FBgn0086779	79.4833	-1.23972	0.447453	-2.77062	0.00559505	0.0137437
CG1163	RpII18	FBgn0003275	104.476	-1.72109	0.522626	-3.29315	0.000990709	0.00358035
CG11638	CG11638	FBgn0040351	2.37757	-0.806123	1.79089	-0.450125	0.65262	0.702383
CG11642	TRAM	FBgn0040340	4.84229	-2.10062	1.11808	-1.87878	0.0602743	0.0928809
CG11652	CG11652	FBgn0036194	5.56921	-2.70199	1.06884	-2.52797	0.0114724	0.0243193
CG11654	Ahcy13	FBgn0014455	190.296	-1.80046	0.502174	-3.58533	0.000336651	0.00155479
CG11655	CG11655	FBgn0030638	7.07001	-0.0155153	0.982268	-0.0157954	0.987398	0.990084
CG11660	CG11660	FBgn0036187	5.7713	-0.129416	1.05725	-0.122409	0.902575	0.917326
CG11661	Nc73EF	FBgn0010352	33.9609	-1.24975	0.542561	-2.30343	0.0212545	0.0398506
CG11665	CG11665	FBgn0033028	14.8601	-1.94969	0.65469	-2.97804	0.00290098	0.00815258
CG1167	Ras64B	FBgn0003206	10.3595	-1.79295	0.761516	-2.35445	0.0185502	0.0356529
CG11671	CG11671	FBgn0037562	0.325795	1.9893	4.29762	0.462883	0.643448	0.694296
CG11678	Actr13E	FBgn0011741	17.3652	-3.95052	0.854033	-4.62572	3.73298e-06	4.84709e-05
CG11679	CG11679	FBgn0030678	5.86779	-6.45771	1.49247	-4.32685	1.51256e-05	0.000142435
CG11680	mle	FBgn0002774	5.09265	-1.08376	1.05021	-1.03194	0.302099	0.364271
CG11686	CG11686	FBgn0040551	11.4952	-1.37371	0.70376	-1.95196	0.0509429	0.0809032
CG11695	CG11695	FBgn0030316	3.37215	-2.91892	1.55958	-1.87161	0.0612607	0.0941469
CG11696	CG11696	FBgn0030314	5.74053	-1.76505	0.991218	-1.78069	0.0749634	0.111469
CG11699	CG11699	FBgn0030311	3.36232	-5.60634	1.67063	-3.35583	0.000791271	0.00301925
CG11709	PGRP-SA	FBgn0030310	130.984	-2.91914	0.513723	-5.68233	1.32875e-08	6.5202e-07
CG11710	CG11710	FBgn0031115	21.9584	-1.27511	0.632443	-2.01617	0.0437821	0.0712792
CG11711	Mob2	FBgn0259481	139.469	-0.767784	0.4362	-1.76017	0.0783795	0.115591
CG1172	CG1172	FBgn0037321	1.47318	-0.478217	2.03714	-0.234749	0.814403	0.840774
CG11723	CG11723	FBgn0031391	5.36022	-4.90866	1.40185	-3.50157	0.000462531	0.00195993
CG11727	CG11727	FBgn0030299	7.89061	-1.58269	0.910928	-1.73744	0.0823088	0.120565
CG11734	HERC2	FBgn0031107	8.13804	-1.20791	0.793683	-1.52191	0.128033	0.175776
CG11737	CG11737	FBgn0037592	5.32333	-2.62607	1.24409	-2.11083	0.0347865	0.0591323
CG11738	l(1)G0004	FBgn0027334	35.675	-0.986613	0.590151	-1.6718	0.0945641	0.135917
CG11739	CG11739	FBgn0037239	37.1153	-1.22008	0.56313	-2.1666	0.0302652	0.0529249
CG11750	CG11750	FBgn0030294	24.8657	-1.54887	0.629028	-2.46232	0.013804	0.0281047
CG11752	CG11752	FBgn0030292	16.5	-3.5516	0.773882	-4.58933	4.44675e-06	5.55269e-05
CG11753	CG11753	FBgn0037603	6.74623	-1.49083	0.822476	-1.81261	0.0698924	0.105023
CG11759	Kap3	FBgn0028421	8.75049	-0.329067	0.818925	-0.401828	0.68781	0.734592
CG11761	trsn	FBgn0033528	40.3345	-2.93994	0.491373	-5.98311	2.18916e-09	1.58048e-07
CG11765	Prx2540-2	FBgn0033518	22.758	-2.90731	0.744688	-3.90406	9.45916e-05	0.000581341
CG11770	lin	FBgn0002552	3.79912	-0.29677	1.23694	-0.239922	0.810391	0.837319
CG11771	CG11771	FBgn0039252	8.00867	-2.48066	0.958769	-2.58733	0.00967218	0.0211161
CG11776	CG11776	FBgn0037631	1.38881	0.881959	2.21976	0.397322	0.69113	0.737055
CG11777	CG11777	FBgn0033527	9.61114	-4.18762	1.105	-3.78972	0.000150819	0.000842787
CG11779	CG11779	FBgn0038683	15.0603	1.04832	0.717161	1.46176	0.143808	0.194165
CG11780	beta4GalT7	FBgn0039258	2.29611	-4.22519	2.04564	-2.06546	0.0388798	0.064844
CG11781	CG11781	FBgn0039259	8.29389	-3.2154	1.10296	-2.91524	0.00355412	0.00956856
CG11783	Hr96	FBgn0015240	21.2908	-2.49135	0.705264	-3.53251	0.000411634	0.00179958
CG11784	CG11784	FBgn0033381	63.1157	-6.58136	0.692288	-9.50667	1.96862e-21	7.22267e-18
CG11785	bai	FBgn0045866	167.125	-1.60395	0.493716	-3.24874	0.00115918	0.00404938
CG11788	CG11788	FBgn0034495	2.64577	-5.44321	1.83714	-2.96286	0.00304791	0.00848953
CG11790	CG11790	FBgn0039265	10.1072	-5.42574	1.18348	-4.58458	4.54903e-06	5.66914e-05
CG11791	CG11791	FBgn0039266	39.0802	-1.49278	0.585458	-2.54977	0.0107795	0.0230922
CG11793	Sod	FBgn0003462	79.1013	-1.23942	0.497582	-2.49089	0.0127424	0.0265192
CG11798	chn	FBgn0015371	10.1874	-1.72942	0.752566	-2.29803	0.0215602	0.0403515
CG11799	Mnf	FBgn0036134	11.1372	-1.91104	0.788585	-2.42337	0.0153772	0.0306548
CG11802	CG11802	FBgn0030346	7.74912	-0.694843	1.18307	-0.587324	0.556986	0.612916
CG11804	ced-6	FBgn0029092	86.0921	-1.22676	0.512892	-2.39184	0.0167641	0.0328227
CG11807	CG11807	FBgn0033996	7.33882	-2.11419	0.955122	-2.21353	0.026861	0.0483006
CG11808	CG11808	FBgn0034000	18.7646	-4.68348	0.969823	-4.82921	1.37075e-06	2.29333e-05
CG11811	CG11811	FBgn0036099	13.6298	-1.72211	0.723923	-2.37885	0.0173666	0.0337707
CG11820	CG11820	FBgn0039270	2.28634	-2.1419	1.73782	-1.23252	0.217756	0.276029
CG11822	nAcRbeta-21C	FBgn0031261	146.441	-2.51403	0.461331	-5.44952	5.0506e-08	1.75646e-06
CG11825	CG11825	FBgn0033519	48.9515	-1.99224	0.548426	-3.63264	0.000280533	0.00135229
CG11837	CG11837	FBgn0039627	19.0073	-2.61555	0.703026	-3.72041	0.000198898	0.0010402
CG11839	CG11839	FBgn0039271	4.46701	-1.88735	1.19984	-1.57301	0.115718	0.161588
CG11840	Spp	FBgn0031260	30.6818	-1.16769	0.529895	-2.20362	0.0275511	0.0492175
CG11844	CG11844	FBgn0046214	503.324	-1.73056	0.479152	-3.61172	0.000304173	0.00144081
CG11847	Clbn	FBgn0259152	3.8682	0.545681	1.19874	0.455213	0.648956	0.698679
CG11851	CG11851	FBgn0039293	5.55765	-2.01369	0.998345	-2.01703	0.0436929	0.0712678
CG11856	Nup358	FBgn0039302	4.6501	-1.5418	1.0446	-1.47598	0.13995	0.189732
CG11857	CG11857	FBgn0039303	36.233	-0.859935	0.549603	-1.56465	0.117666	0.163759
CG11858	CG11858	FBgn0039305	37.1198	-4.52336	0.681948	-6.633	3.28927e-11	4.80462e-09
CG11859	CG11859	FBgn0039306	8.13303	-1.10255	0.944831	-1.16693	0.243239	0.302831
CG11861	gft	FBgn0001980	54.8607	-1.12358	0.505917	-2.22089	0.0263585	0.0476424
CG11866	CG11866	FBgn0033486	110.284	-1.37015	0.467908	-2.92826	0.0034087	0.00927244
CG11870	CG11870	FBgn0037804	12.7574	-1.00574	0.741372	-1.35659	0.174912	0.229071
CG11874	CG11874	FBgn0039634	6.18701	-1.75255	0.935175	-1.87403	0.0609259	0.0937241
CG11875	CG11875	FBgn0039301	15.2022	-4.23183	0.851405	-4.97041	6.68125e-07	1.3282e-05
CG11876	CG11876	FBgn0039635	89.9103	-0.994621	0.48508	-2.05043	0.0403229	0.0667549
CG11877	CG11877	FBgn0039636	43.0958	-1.83813	0.514195	-3.57478	0.000350523	0.00160703
CG11880	CG11880	FBgn0039637	36.4001	-0.507592	0.512654	-0.990127	0.322112	0.384929
CG11881	dgt6	FBgn0039638	16.7492	-3.3351	0.773578	-4.31126	1.62328e-05	0.000149427
CG11882	CG11882	FBgn0039642	11.8152	-2.14247	0.783146	-2.73572	0.00622434	0.0149655
CG11883	CG11883	FBgn0033538	1.88723	-0.459156	1.56645	-0.293119	0.769431	0.80319
CG11885	CG11885	FBgn0031253	7.84272	-2.3782	0.9109	-2.61082	0.00903256	0.0200048
CG11886	Slbp	FBgn0041186	15.6321	-1.61626	0.687102	-2.35229	0.0186584	0.0358153
CG11887	StIP	FBgn0033540	3.11292	-4.07274	1.70848	-2.38384	0.0171329	0.0333991
CG11888	Rpn2	FBgn0028692	74.8982	-1.66881	0.502484	-3.32111	0.000896586	0.00332816
CG11896	CG11896	FBgn0038488	5.15361	-1.79654	1.14323	-1.57146	0.116075	0.161979
CG11897	CG11897	FBgn0039644	14.2194	1.21239	0.671144	1.80645	0.0708483	0.106205
CG11899	CG11899	FBgn0014427	8.74423	-4.0698	1.087	-3.74406	0.00018107	0.000968742
CG11900	CG11900	FBgn0039650	5.75222	-6.20682	1.49583	-4.14943	3.33305e-05	0.000258137
CG11901	Ef1gamma	FBgn0029176	169.55	-1.47443	0.479197	-3.07688	0.0020918	0.00632879
CG11906	CG11906	FBgn0034425	5.60466	-3.55641	1.17371	-3.03007	0.002445	0.00712293
CG11907	Ent1	FBgn0031250	75.1454	-1.86596	0.477176	-3.91041	9.21378e-05	0.000570727
CG11920	CG11920	FBgn0039274	7.55816	-0.949939	0.876012	-1.08439	0.278192	0.339286
CG11924	Cf2	FBgn0000286	6.71501	-0.663422	0.8334	-0.796042	0.426007	0.485177
CG11927	CG11927	FBgn0031638	7.8039	-4.93006	1.30505	-3.77767	0.0001583	0.000879895
CG11940	jog	FBgn0031079	115.643	0.17324	0.393479	0.440278	0.659735	0.70919
CG11941	skpC	FBgn0026175	0.863736	-4.0439	4.3124	-0.937736	0.34838	0.410848
CG11943	CG11943	FBgn0031078	36.7309	-3.93969	0.637167	-6.18313	6.28411e-10	5.40691e-08
CG11949	cora	FBgn0010434	125.462	-1.53869	0.449955	-3.41966	0.000626995	0.00251158
CG11958	Cnx99A	FBgn0015622	66.6444	-0.965506	0.524482	-1.84088	0.0656396	0.0998186
CG11961	CG11961	FBgn0034436	20.9911	-1.66424	0.597308	-2.78624	0.00533241	0.0132331
CG11963	CG11963	FBgn0037643	270.005	-1.49228	0.494487	-3.01783	0.00254589	0.00734868
CG11964	CG11964	FBgn0037644	16.1256	-2.52838	0.710847	-3.55686	0.000375321	0.00169052
CG11967	CG11967	FBgn0037646	93.397	-2.43877	0.544863	-4.47592	7.60824e-06	8.33985e-05
CG11968	CG11968	FBgn0037647	21.5594	-0.751346	0.576408	-1.3035	0.192405	0.247999
CG11970	CG11970	FBgn0027503	4.65585	-3.22249	1.25604	-2.5656	0.0102997	0.0222694
CG11971	CG11971	FBgn0022347	8.6522	-0.570047	0.828337	-0.688183	0.491338	0.549518
CG11975	CG11975	FBgn0037648	6.75715	-3.32969	0.982317	-3.38963	0.000699866	0.00274741
CG11979	Rpb5	FBgn0033571	69.81	-1.98506	0.495665	-4.00485	6.20581e-05	0.000422305
CG11980	CG11980	FBgn0037652	29.3508	-3.27132	0.660905	-4.94975	7.43084e-07	1.42731e-05
CG11981	Prosbeta3	FBgn0026380	16.9324	-1.31474	0.655402	-2.00601	0.0448552	0.0726763
CG11982	CG11982	FBgn0037653	32.4474	-2.07716	0.586209	-3.54338	0.000395028	0.00175224
CG11983	CG11983	FBgn0037654	2.11711	-4.10666	1.9818	-2.07218	0.0382484	0.0640464
CG11984	CG11984	FBgn0037655	30.7344	-1.18632	0.606039	-1.95751	0.0502881	0.0800861
CG11985	CG11985	FBgn0040534	31.5112	-2.5301	0.65129	-3.88475	0.000102437	0.000619257
CG11987	tgo	FBgn0015014	35.9481	-2.00832	0.494097	-4.06462	4.81102e-05	0.00034614
CG11988	neur	FBgn0002932	22.6505	-0.980739	0.602471	-1.62786	0.103555	0.146615
CG11990	hyx	FBgn0037657	41.4825	-1.67375	0.553997	-3.02122	0.00251754	0.00728615
CG11993	Mst85C	FBgn0028708	8.2382	-2.39188	0.905802	-2.64062	0.0082755	0.0186628
CG11994	Ada	FBgn0037661	3.14294	-5.70904	1.59213	-3.58579	0.000336066	0.00155437
CG11999	CG11999	FBgn0037312	31.2545	-1.24984	0.534644	-2.3377	0.0194028	0.0369523
CG12000	Prosbeta4	FBgn0250746	30.12	-1.58431	0.586299	-2.70223	0.0068876	0.0161527
CG12002	Pxn	FBgn0011828	457.954	-1.96432	0.456533	-4.3027	1.68728e-05	0.000153989
CG12004	CG12004	FBgn0035236	51.927	-1.6231	0.569789	-2.84859	0.00439135	0.0113694
CG12005	Mms19	FBgn0037301	14.0533	-2.43293	0.730786	-3.3292	0.000870948	0.00324847
CG12006	CG12006	FBgn0035464	14.0766	-1.81982	0.718492	-2.53284	0.0113144	0.0240819
CG12007	CG12007	FBgn0037293	33.511	-2.25301	0.616594	-3.65396	0.000258226	0.00127811
CG12008	kst	FBgn0004167	509.262	-2.29743	0.473289	-4.85417	1.2089e-06	2.08601e-05
CG12010	CG12010	FBgn0035443	6.03315	-6.28688	1.47034	-4.27579	1.90461e-05	0.000169206
CG12012	CG12012	FBgn0035444	10.0787	-2.68735	0.876653	-3.06546	0.00217335	0.00651901
CG12013	PHGPx	FBgn0035438	132.809	-0.308823	0.451475	-0.684031	0.493955	0.551758
CG12015	RabX6	FBgn0035155	1.70005	-4.21295	2.29033	-1.83945	0.0658486	0.100042
CG12017	CG12017	FBgn0035429	3.1282	0.00804544	1.37988	0.00583054	0.995348	0.996617
CG12018	CG12018	FBgn0027903	38.0133	-4.74561	0.682954	-6.94865	3.68796e-12	7.72898e-10
CG12019	Cdc37	FBgn0011573	123.511	-2.58055	0.442065	-5.83748	5.29951e-09	3.23167e-07
CG12021	Patj	FBgn0067864	3.95148	-3.77325	1.51001	-2.49883	0.0124604	0.0260531
CG12024	CG12024	FBgn0035283	7.14873	-4.21767	1.24482	-3.38817	0.000703596	0.00275861
CG12025	CG12025	FBgn0035285	7.57647	0.213834	0.841694	0.254053	0.799455	0.827518
CG12030	CG12030	FBgn0035147	515.854	-1.82942	0.467337	-3.91457	9.0564e-05	0.000562643
CG12031	MED14	FBgn0035145	20.0187	-1.16853	0.668057	-1.74914	0.0802663	0.117914
CG12034	CG12034	FBgn0035421	13.508	-2.68183	0.827549	-3.24069	0.0011924	0.00413398
CG12042	CG12042	FBgn0033206	50.7834	-1.84935	0.594271	-3.11196	0.00185848	0.00578709
CG12047	mud	FBgn0002873	7.98938	-3.4198	1.01175	-3.38007	0.000724666	0.0028166
CG12050	CG12050	FBgn0032915	23.3069	-1.66267	0.595068	-2.79408	0.00520479	0.0129985
CG12051	Act42A	FBgn0000043	871.607	-1.76198	0.456123	-3.86294	0.00011203	0.000665937
CG12052	lola	FBgn0005630	80.5219	-1.00439	0.475795	-2.11098	0.0347739	0.0591269
CG12054	CG12054	FBgn0039831	17.2612	-1.90963	0.689375	-2.77009	0.00560414	0.0137606
CG12055	Gapdh1	FBgn0001091	37.19	-0.512699	0.555362	-0.92318	0.355913	0.418397
CG12056	CG12056	FBgn0030099	3.68134	-6.28458	1.63026	-3.85495	0.000115755	0.000684611
CG12065	CG12065	FBgn0030052	445.491	-1.6191	0.430831	-3.75809	0.000171218	0.000932714
CG12070	Sap-r	FBgn0000416	227.755	-1.24295	0.467113	-2.66092	0.00779274	0.0178484
CG12072	wts	FBgn0011739	73.9567	-1.57099	0.489927	-3.20657	0.00134327	0.00452634
CG12075	CG12075	FBgn0030065	37.3104	-3.10159	0.515476	-6.01695	1.77731e-09	1.36138e-07
CG12076	YT521-B	FBgn0027616	64.7373	-0.853506	0.476937	-1.78956	0.0735249	0.109615
CG12079	CG12079	FBgn0035404	6.71718	-6.41181	1.4335	-4.47285	7.71831e-06	8.3984e-05
CG12081	CG12081	FBgn0030053	2.18606	-5.52539	2.05901	-2.68352	0.00728507	0.0169535
CG12082	CG12082	FBgn0035402	28.3774	-1.6405	0.612576	-2.67804	0.00740539	0.0171826
CG12084	CG12084	FBgn0043458	31.5405	-0.733493	0.569941	-1.28696	0.198107	0.254616
CG12085	pUf68	FBgn0028577	36.818	-1.20191	0.584062	-2.05785	0.0396043	0.0657906
CG12086	cue	FBgn0011204	36.6447	-2.52626	0.701863	-3.59936	0.000319007	0.00149306
CG12090	CG12090	FBgn0035227	4.40331	-4.42429	1.51105	-2.92796	0.00341197	0.0092773
CG12091	CG12091	FBgn0035228	52.9208	-2.02651	0.511316	-3.96333	7.3911e-05	0.000483075
CG12093	CG12093	FBgn0035372	10.6063	-5.20676	1.14183	-4.56	5.11545e-06	6.16699e-05
CG12096	CG12096	FBgn0030457	16.8043	-4.61602	0.828692	-5.57025	2.54369e-08	1.09315e-06
CG12099	CG12099	FBgn0035232	71.1804	-2.09098	0.523575	-3.99366	6.50612e-05	0.000436591
CG1210	Pk61C	FBgn0020386	26.7032	-1.39691	0.578763	-2.41362	0.0157949	0.0313064
CG12101	Hsp60	FBgn0015245	1897.01	-0.511753	0.446156	-1.14703	0.251371	0.311106
CG12104	CG12104	FBgn0035238	16.7311	-2.2143	0.612274	-3.61652	0.000298596	0.00141935
CG12107	CG12107	FBgn0033209	17.1524	-1.73035	0.700795	-2.46912	0.0135445	0.0276749
CG12108	Ppt1	FBgn0030057	9.72947	-3.82681	1.0229	-3.74114	0.000183186	0.000978394
CG12109	Caf1-180	FBgn0030054	27.3212	-3.04862	0.673806	-4.52447	6.05461e-06	7.02939e-05
CG12110	Pld	FBgn0033075	6.25902	-2.23018	1.18864	-1.87625	0.0606214	0.0933521
CG12112	CG12112	FBgn0030048	74.7195	-1.81846	0.508386	-3.57693	0.000347653	0.0015962
CG12113	l(1)G0095	FBgn0026679	3.3865	-3.69138	1.46666	-2.51686	0.0118406	0.0249484
CG12114	spn-F	FBgn0086362	2.95411	-1.37013	1.35168	-1.01365	0.310749	0.373268
CG12117	Sptr	FBgn0014032	20.0189	-4.584	0.838097	-5.46954	4.51214e-08	1.6671e-06
CG12118	CG12118	FBgn0030101	3.42292	-3.88732	1.57037	-2.47542	0.0133078	0.0273248
CG1212	p130CAS	FBgn0035101	21.7966	0.143528	0.578868	0.247946	0.804176	0.831856
CG12121	CG12121	FBgn0030109	27.1518	-1.10978	0.530866	-2.0905	0.036573	0.0615527
CG12123	CG12123	FBgn0030039	4.76988	-1.05006	1.08755	-0.965533	0.334278	0.396525
CG12125	CG12125	FBgn0030037	11.0745	-1.00767	0.786435	-1.28132	0.200083	0.256607
CG12127	amx	FBgn0000077	2.70894	-1.58081	1.45491	-1.08653	0.277243	0.338458
CG12128	CG12128	FBgn0033473	16.4668	-1.99419	0.762078	-2.61678	0.00887633	0.0197423
CG12129	CG12129	FBgn0033475	6.8364	-4.11222	1.07616	-3.82119	0.000132807	0.000761096
CG12130	CG12130	FBgn0033466	14.2796	-1.94468	0.758544	-2.5637	0.0103562	0.022353
CG12131	Adam	FBgn0027619	534.481	-1.11252	0.479348	-2.32091	0.0202918	0.0383201
CG12132	c11.1	FBgn0040236	409.546	0.231441	0.443181	0.522228	0.601512	0.656147
CG12133	CG12133	FBgn0033469	0.69896	2.13791	2.83872	0.753125	0.451375	0.509815
CG12134	CG12134	FBgn0033471	17.3182	-3.19713	0.777629	-4.11139	3.93291e-05	0.000294429
CG12135	c12.1	FBgn0040235	10.4705	-2.30368	0.875516	-2.63123	0.00850765	0.0190777
CG12140	CG12140	FBgn0033465	5.06636	-3.86613	1.26373	-3.0593	0.00221858	0.00662307
CG12141	Aats-lys	FBgn0027084	260.153	-1.20622	0.457907	-2.63421	0.00843334	0.0189449
CG12142	Tsp42Eg	FBgn0033128	1.22068	3.09405	2.14651	1.44143	0.149463	0.200871
CG12151	Pdp	FBgn0029958	13.6764	-1.83344	0.717739	-2.55447	0.0106351	0.0228529
CG12153	Hira	FBgn0022786	3.03191	-2.37195	1.39108	-1.70512	0.0881718	0.128087
CG12155	CG12155	FBgn0029957	15.1993	-1.79463	0.703746	-2.55011	0.010769	0.0230853
CG12156	Rab39	FBgn0029959	10.2187	-2.12155	0.781323	-2.71533	0.006621	0.0156989
CG12157	Tom40	FBgn0016041	15.9012	-2.24873	0.76453	-2.94132	0.00326819	0.00896398
CG12159	CG12159	FBgn0033232	8.96129	-2.7052	0.887452	-3.04828	0.00230157	0.00680609
CG1216	mri	FBgn0035107	5.34364	-1.38146	0.93718	-1.47407	0.140464	0.190387
CG12162	CG12162	FBgn0037329	9.52953	-2.89329	1.0103	-2.8638	0.00418596	0.0109331
CG12163	CG12163	FBgn0037303	175.583	-1.09614	0.453125	-2.41908	0.01556	0.0309279
CG12165	Incenp	FBgn0033156	30.3565	-2.38704	0.596337	-4.00284	6.25877e-05	0.000424987
CG12170	CG12170	FBgn0037356	3.4655	-3.11844	1.44859	-2.15273	0.0313396	0.054452
CG12171	CG12171	FBgn0037354	5.55277	-0.243712	0.988495	-0.246548	0.805258	0.832564
CG12173	CG12173	FBgn0037305	72.2864	-4.07835	0.519506	-7.85043	4.14598e-15	2.60409e-12
CG12175	tth	FBgn0030502	32.5838	-1.28773	0.552597	-2.33032	0.0197891	0.0375515
CG12176	Lig4	FBgn0030506	4.60149	0.785263	1.35176	0.58092	0.561295	0.6171
CG12177	CG12177	FBgn0030510	18.5883	0.734011	0.64884	1.13127	0.257943	0.318236
CG12178	Nhe1	FBgn0026787	6.51935	-4.80621	1.33368	-3.60372	0.000313692	0.0014731
CG12179	CG12179	FBgn0025388	2.89637	-5.45049	1.76315	-3.09134	0.00199259	0.00608925
CG1218	CG1218	FBgn0037377	1.61958	-2.26272	4.10879	-0.550703	0.581837	0.636676
CG12182	CG12182	FBgn0028504	2.10166	-3.78465	2.11862	-1.78638	0.0740383	0.110198
CG12189	Rev1	FBgn0035150	38.9399	-2.09407	0.532974	-3.92903	8.52888e-05	0.000538933
CG12190	CG12190	FBgn0034763	16.4445	-1.65138	0.685998	-2.40727	0.0160724	0.0317556
CG12196	egg	FBgn0086908	9.08002	-3.28189	0.938769	-3.49595	0.000472376	0.00199395
CG12199	kek5	FBgn0031016	4.5663	-1.79744	1.09526	-1.64112	0.100774	0.143203
CG12202	Nat1	FBgn0031020	13.1621	-0.861292	0.801323	-1.07484	0.282447	0.343675
CG12203	CG12203	FBgn0031021	3.04072	-3.66606	1.50881	-2.42978	0.0151082	0.0302212
CG12206	CG12206	FBgn0029662	2.22048	4.17298	1.77063	2.35678	0.0184341	0.0355117
CG12207	CG12207	FBgn0038220	2.30818	-0.779879	1.49844	-0.520461	0.602742	0.657025
CG12210	Syb	FBgn0003660	101.882	-2.07886	0.518556	-4.00895	6.09898e-05	0.000416701
CG12213	CG12213	FBgn0037968	10.1849	-2.15988	0.80268	-2.69084	0.00712726	0.0166479
CG12217	PpV	FBgn0003139	8.01756	-1.74882	0.831401	-2.10346	0.0354255	0.059959
CG12218	mei-P26	FBgn0026206	14.088	-1.33395	0.725986	-1.83744	0.0661455	0.100377
CG12219	CG12219	FBgn0043796	7.80473	-0.316295	0.920882	-0.343469	0.731245	0.771925
CG12220	mRpL32	FBgn0039835	17.0921	-4.47143	0.803774	-5.56304	2.65112e-08	1.11756e-06
CG12223	Dsp1	FBgn0011764	7.13456	-1.70736	0.867893	-1.96725	0.0491548	0.0785402
CG12225	Spt6	FBgn0028982	20.6225	-1.4921	0.665412	-2.24236	0.0249378	0.0455611
CG12230	car	FBgn0000257	8.12327	-2.14971	0.828475	-2.59478	0.00946513	0.0207434
CG12232	Galpha73B	FBgn0010223	7.75762	0.55536	0.881494	0.630022	0.52868	0.585445
CG12233	l(1)G0156	FBgn0027291	51.8283	-2.01751	0.557632	-3.618	0.000296894	0.00141272
CG12234	Ranbp21	FBgn0031051	54.0185	-1.07317	0.584546	-1.83591	0.066371	0.10067
CG12235	Arp11	FBgn0031050	7.35597	-2.29985	0.848936	-2.7091	0.00674659	0.0159246
CG12236	CG12236	FBgn0029822	2.66388	-1.48201	1.35463	-1.09403	0.273942	0.334753
CG12237	CG12237	FBgn0031048	35.8331	-0.873219	0.568204	-1.53681	0.124341	0.171607
CG12238	e(y)3	FBgn0087008	16.5855	-1.02421	0.735281	-1.39295	0.163636	0.216561
CG12241	CG12241	FBgn0038304	2.16493	-2.14147	2.07155	-1.03375	0.301253	0.36346
CG12242	GstD5	FBgn0010041	29.0523	2.65166	0.614577	4.31461	1.59888e-05	0.000147468
CG12244	lic	FBgn0015763	87.1617	-2.12637	0.541459	-3.92711	8.59736e-05	0.000542169
CG12252	CG12252	FBgn0035026	3.71879	-4.6837	1.54864	-3.02439	0.00249132	0.00722209
CG12253	CG12253	FBgn0026148	6.33429	-2.80313	1.15046	-2.43654	0.0148287	0.0297379
CG12254	MED25	FBgn0038760	7.98197	-4.29014	1.12114	-3.82659	0.000129931	0.000746656
CG12259	CG12259	FBgn0039557	7.21795	-6.46033	1.4676	-4.40196	1.07275e-05	0.000108852
CG12261	mRpS22	FBgn0039555	31.2221	-1.62212	0.596252	-2.72052	0.00651784	0.0154953
CG12263	CG12263	FBgn0034346	10.1618	-2.82853	0.888814	-3.18237	0.00146076	0.00481803
CG12265	Det	FBgn0259784	37.5748	-3.47164	0.610896	-5.68287	1.32455e-08	6.5202e-07
CG1227	CG1227	FBgn0037491	7.01167	-6.82626	1.51206	-4.51454	6.34539e-06	7.28618e-05
CG12272	CG12272	FBgn0036571	4.4343	-2.36953	1.5171	-1.56189	0.118315	0.164556
CG12273	angel	FBgn0016762	6.09702	-4.97872	1.33574	-3.72731	0.000193537	0.00101996
CG12276	Aos1	FBgn0029512	16.2467	-2.56521	0.719998	-3.5628	0.000366925	0.00166642
CG12279	CG12279	FBgn0038080	12.1348	-4.83955	0.973678	-4.97038	6.68225e-07	1.3282e-05
CG1228	Ptpmeg	FBgn0035133	8.70559	-1.76156	0.855795	-2.05839	0.0395532	0.0657231
CG12283	kek1	FBgn0015399	95.3548	0.373205	0.448468	0.832178	0.405309	0.466168
CG12284	th	FBgn0003691	162.988	-0.902228	0.463998	-1.94447	0.0518394	0.0820366
CG12288	CG12288	FBgn0032620	69.0788	-1.8642	0.523945	-3.558	0.000373688	0.00168658
CG12290	CG12290	FBgn0039419	23.0788	-2.01631	0.631857	-3.19108	0.00141743	0.00470661
CG12292	spict	FBgn0032451	14.0314	-1.07151	0.686178	-1.56156	0.118392	0.164609
CG12295	stj	FBgn0033870	41.7007	-1.69616	0.561791	-3.0192	0.00253444	0.00732573
CG12298	sub	FBgn0003545	4.38549	-4.08565	1.46051	-2.79742	0.00515128	0.0128802
CG12299	CG12299	FBgn0032295	15.6461	-1.92681	0.64855	-2.97095	0.00296879	0.00832166
CG12301	CG12301	FBgn0036514	8.35955	-1.50651	0.83208	-1.81053	0.0702139	0.105354
CG12304	CG12304	FBgn0036515	21.9554	0.340104	0.601096	0.565806	0.571526	0.627031
CG12306	polo	FBgn0003124	184.855	-2.7745	0.479625	-5.78474	7.26267e-09	4.17444e-07
CG12314	CG12314	FBgn0032389	3.16404	-4.41801	1.75002	-2.52455	0.0115848	0.0244914
CG12316	CG12316	FBgn0036483	6.53245	-1.00627	1.02819	-0.978684	0.327736	0.390502
CG12317	JhI-21	FBgn0028425	75.7191	-1.05692	0.483006	-2.18821	0.0286541	0.0507119
CG12320	CG12320	FBgn0038590	1.1163	0.365278	4.22949	0.0863644	0.931177	0.941975
CG12321	CG12321	FBgn0038577	20.386	-2.89277	0.665219	-4.34859	1.37016e-05	0.000131993
CG12323	Prosbeta5	FBgn0029134	35.2813	-1.88298	0.582337	-3.2335	0.00122285	0.00421786
CG12324	RpS15Ab	FBgn0033555	933.846	-1.79738	0.500179	-3.59348	0.000326291	0.00151923
CG12325	CG12325	FBgn0033557	3.14319	-1.17398	1.29401	-0.907243	0.364279	0.426395
CG1233	CG1233	FBgn0035137	1.66349	-2.20091	2.02502	-1.08686	0.2771	0.338349
CG12333	CG12333	FBgn0038617	5.53675	-4.92737	1.4002	-3.51904	0.00043311	0.0018671
CG1234	CG1234	FBgn0037489	8.82687	-1.71994	0.876895	-1.9614	0.0498327	0.079502
CG12340	CG12340	FBgn0027499	3.80564	-2.6137	1.25139	-2.08864	0.0367405	0.0618181
CG12341	CG12341	FBgn0033550	4.88799	-1.88298	1.08847	-1.72993	0.083642	0.12229
CG12343	CG12343	FBgn0033556	20.891	-4.27621	0.795391	-5.37624	7.60592e-08	2.44989e-06
CG12346	cag	FBgn0017414	2.33096	-5.51651	1.87195	-2.94693	0.00320949	0.00882609
CG12352	san	FBgn0024188	125.113	-2.36423	0.485579	-4.86889	1.12228e-06	1.98243e-05
CG12357	Cbp20	FBgn0022943	4.84366	-1.39426	1.23462	-1.1293	0.25877	0.319068
CG12358	Paip2	FBgn0038100	38.0531	-0.603947	0.523853	-1.15289	0.248954	0.308845
CG12359	Ulp1	FBgn0027603	48.8096	-1.96041	0.524959	-3.7344	0.000188165	0.00100073
CG1236	CG1236	FBgn0037370	5.8241	-4.36493	1.29751	-3.36408	0.000767995	0.00294852
CG12360	CG12360	FBgn0038111	18.9398	-1.87656	0.710682	-2.64051	0.00827807	0.0186628
CG12363	Dlc90F	FBgn0024432	67.0556	-1.0949	0.498104	-2.19813	0.0279398	0.0497138
CG12366	O-fut1	FBgn0033901	41.7964	-2.61761	0.524569	-4.99002	6.03722e-07	1.23517e-05
CG12367	Pimet	FBgn0033686	4.90776	-6.54376	1.6094	-4.06595	4.78364e-05	0.00034496
CG12369	Lac	FBgn0010238	26.0313	-0.215115	0.552897	-0.38907	0.697224	0.742626
CG12372	spt4	FBgn0028683	21.5463	-2.01443	0.644518	-3.12549	0.0017751	0.00557191
CG12373	mRpL18	FBgn0026741	6.22734	-4.58908	1.34928	-3.40114	0.000671065	0.00265719
CG12375	CG12375	FBgn0031987	3.48431	-4.2207	1.76379	-2.39297	0.0167127	0.0327732
CG12379	CG12379	FBgn0030676	5.59396	-0.610911	1.06338	-0.574497	0.565631	0.621107
CG12384	CG12384	FBgn0033624	15.5322	-1.42887	0.767187	-1.86248	0.0625354	0.0958012
CG12389	Fpps	FBgn0025373	12.2345	-2.77786	0.870401	-3.19147	0.00141553	0.00470661
CG1239	CG1239	FBgn0037368	1.42001	-4.38443	2.33199	-1.88013	0.0600908	0.0927348
CG12391	CG12391	FBgn0033581	24.6868	-2.87475	0.621046	-4.62889	3.67634e-06	4.82069e-05
CG12393	CG12393	FBgn0031768	1.7376	-4.41226	2.09875	-2.10233	0.0355248	0.0600656
CG12396	Nnp-1	FBgn0022069	27.9518	-1.19903	0.578373	-2.0731	0.0381627	0.0639371
CG12399	Mad	FBgn0011648	4.80767	-0.941333	1.12473	-0.836943	0.402625	0.463335
CG1240	CG1240	FBgn0035370	93.857	-2.13677	0.490309	-4.35802	1.31246e-05	0.000127215
CG12400	CG12400	FBgn0031505	35.1942	-1.8113	0.527389	-3.43447	0.000593715	0.00240555
CG12403	Vha68-1	FBgn0020368	5.04498	-2.7322	1.43991	-1.89747	0.0577656	0.0895128
CG12404	CG12404	FBgn0032465	21.4202	-1.23473	0.677419	-1.82269	0.0683502	0.103125
CG1241	Atg2	FBgn0044452	17.5188	-1.41358	0.62906	-2.24714	0.0246313	0.0451047
CG12410	cv	FBgn0000394	7.68843	-1.4135	0.88641	-1.59463	0.110794	0.155508
CG12413	CG12413	FBgn0039588	0.51168	-1.27501	4.22233	-0.301968	0.762676	0.797359
CG1242	Hsp83	FBgn0001233	675.39	-1.95431	0.471146	-4.148	3.3539e-05	0.000259432
CG12428	CG12428	FBgn0039543	1.1224	1.00729	3.91721	0.257145	0.797067	0.825318
CG12437	raw	FBgn0003209	6.06083	0.656997	0.948733	0.692499	0.488624	0.54697
CG1245	MED27	FBgn0037359	3.04048	-5.23614	1.82776	-2.86478	0.004173	0.010914
CG12478	bru-3	FBgn0036379	4.02807	0.761499	2.88097	0.26432	0.791533	0.820399
CG12489	Dnr1	FBgn0034738	1.56652	3.37534	2.25079	1.49963	0.133711	0.182296
CG1249	snRNP2	FBgn0037434	93.1361	-1.70647	0.44104	-3.8692	0.000109192	0.000651936
CG12499	CG12499	FBgn0038968	18.3624	-1.14718	0.644721	-1.77935	0.0751825	0.111768
CG1250	sec23	FBgn0037357	37.3297	-1.05333	0.509717	-2.0665	0.0387814	0.0647146
CG12505	Arc1	FBgn0033926	461.981	0.657334	0.423783	1.55111	0.120876	0.167598
CG12529	Zw	FBgn0004057	4.10158	-6.08421	1.55922	-3.90208	9.53699e-05	0.000585551
CG12530	Cdc42	FBgn0010341	175.089	-1.45062	0.536864	-2.70203	0.00689172	0.0161527
CG12532	Bap	FBgn0010380	63.9093	-1.70054	0.535205	-3.17736	0.00148623	0.00487467
CG12534	CG12534	FBgn0031068	54.5914	-0.196151	0.590787	-0.332016	0.739877	0.778988
CG12537	rdx	FBgn0086364	57.241	-0.166263	0.522703	-0.318083	0.750422	0.787404
CG12560	CG12560	FBgn0031974	4.65343	0.412416	1.09671	0.376049	0.70688	0.750874
CG12576	CG12576	FBgn0031190	76.0759	-0.886334	0.439539	-2.01651	0.0437471	0.0712776
CG1258	pav	FBgn0011692	61.7816	-2.73767	0.534178	-5.125	2.9753e-07	7.30626e-06
CG12582	CG12582	FBgn0037215	54.324	-1.51383	0.536325	-2.82261	0.00476351	0.0121378
CG12598	Adar	FBgn0026086	25.0406	-1.92309	0.592372	-3.24641	0.00116869	0.00407128
CG12608	CG12608	FBgn0030630	11.086	-1.18808	0.761943	-1.55928	0.11893	0.16512
CG1263	RpL8	FBgn0024939	1815.73	-1.27045	0.44057	-2.88365	0.00393099	0.0103785
CG12643	CG12643	FBgn0040942	56.5852	-1.38945	0.570113	-2.43714	0.014804	0.0296979
CG1265	CG1265	FBgn0035517	12.8561	-2.2432	0.810446	-2.76786	0.00564254	0.0138387
CG12655	CG12655	FBgn0031080	49.7674	-0.489828	0.552306	-0.886878	0.375145	0.436915
CG12659	CG12659	FBgn0040929	6.34047	-2.36576	0.936682	-2.52568	0.0115475	0.0244454
CG12664	fend	FBgn0030090	7.88009	-0.349275	0.990349	-0.352679	0.724329	0.765499
CG12676	ed	FBgn0000547	0.507356	-1.27501	3.82431	-0.333395	0.738836	0.778107
CG12690	CHES-1-like	FBgn0029504	76.1458	-0.744426	0.486912	-1.52887	0.126296	0.173771
CG12698	CG12698	FBgn0030721	2.14923	-5.26565	1.99923	-2.63384	0.00844252	0.0189519
CG12702	CG12702	FBgn0031070	3.09872	-2.57337	1.66743	-1.54332	0.122753	0.169864
CG12703	CG12703	FBgn0031069	208.503	-1.79253	0.49799	-3.59953	0.000318799	0.00149306
CG12713	CG12713	FBgn0036536	1.40132	-3.8117	4.03653	-0.944302	0.345016	0.407492
CG12714	CG12714	FBgn0040862	9.87659	-2.47221	0.828027	-2.98566	0.00282964	0.00800505
CG12717	CG12717	FBgn0030420	19.6415	-1.89216	0.680182	-2.78185	0.00540505	0.0133763
CG12721	CG12721	FBgn0030373	91.0499	-2.97988	0.490842	-6.07095	1.27154e-09	9.85996e-08
CG12730	CG12730	FBgn0029771	18.4106	-1.01326	0.610822	-1.65884	0.0971484	0.139122
CG12734	CG12734	FBgn0035411	15.4193	-0.911543	0.653932	-1.39394	0.163335	0.216254
CG12736	CG12736	FBgn0033184	0.264565	-1.275	4.40736	-0.28929	0.77236	0.803806
CG12737	Crag	FBgn0025864	9.29975	-1.06323	0.914303	-1.16288	0.244878	0.304449
CG1274	Jafrac2	FBgn0040308	27.5329	-2.71312	0.68099	-3.98408	6.77415e-05	0.000448393
CG12740	RpL28	FBgn0035422	1059.01	-1.77749	0.454584	-3.91016	9.22368e-05	0.000570778
CG12744	CG12744	FBgn0033459	16.0216	-1.48475	0.675028	-2.19953	0.0278399	0.0496192
CG12746	CG12746	FBgn0037341	4.37123	-0.432791	1.12963	-0.383125	0.701627	0.746429
CG12749	Hrb87F	FBgn0004237	75.4425	-1.79363	0.500877	-3.58099	0.000342298	0.00157507
CG1275	CG1275	FBgn0035321	23.8506	-1.56911	0.64517	-2.43208	0.0150122	0.0300388
CG12750	ncm	FBgn0086707	40.7664	-0.870335	0.586298	-1.48446	0.137687	0.187027
CG12752	Nxt1	FBgn0028411	53.0504	-0.371365	0.537129	-0.691389	0.489321	0.547653
CG12753	CG12753	FBgn0038427	5.3048	-3.38741	1.29147	-2.62292	0.00871796	0.0194435
CG12756	Eaf6	FBgn0035624	6.98895	-4.65611	1.34215	-3.46914	0.00052212	0.00215327
CG12758	sano	FBgn0034408	9.16255	2.94141	0.97147	3.0278	0.00246343	0.00716334
CG12759	Dbp45A	FBgn0010220	13.3724	-1.64376	0.779114	-2.10979	0.0348769	0.0592539
CG12765	CG12765	FBgn0033813	3.74897	-1.46917	1.31825	-1.11449	0.26507	0.325686
CG12766	CG12766	FBgn0035476	3.07686	5.16021	1.72964	2.98339	0.00285072	0.00804737
CG12767	Dip3	FBgn0040465	2.06172	-1.27501	2.27737	-0.559862	0.575574	0.630481
CG12770	Vps28	FBgn0021814	43.0544	-1.40034	0.578693	-2.41983	0.0155277	0.0308832
CG12772	CG12772	FBgn0030055	6.57741	-2.34723	1.14264	-2.05422	0.0399542	0.066255
CG12773	CG12773	FBgn0024365	5.07582	-1.23572	1.08203	-1.14204	0.253437	0.313231
CG12775	RpL21	FBgn0032987	1230.14	-0.842182	0.435973	-1.93173	0.0533928	0.0839871
CG12781	nahoda	FBgn0034797	0.518146	0.10442	3.50063	0.029829	0.976203	0.98097
CG12785	CG12785	FBgn0038410	26.0949	-1.20697	0.551175	-2.18982	0.0285371	0.050576
CG12792	l(2)09851	FBgn0022288	52.329	-0.921419	0.536599	-1.71715	0.0859522	0.125296
CG12795	CG12795	FBgn0031535	62.8693	-0.783608	0.498249	-1.57272	0.115783	0.161643
CG12797	Ciao1	FBgn0033972	7.80812	-3.99917	0.991129	-4.03497	5.46092e-05	0.00038324
CG12800	Cyp6d4	FBgn0039006	19.0793	0.714448	0.763026	0.936335	0.349101	0.411466
CG12812	Fancl	FBgn0037781	3.33724	-5.81002	1.60658	-3.61639	0.000298738	0.00141935
CG12818	CG12818	FBgn0037809	7.17136	-6.96993	1.44338	-4.82891	1.37286e-06	2.29333e-05
CG12819	sle	FBgn0037810	176.118	-2.45269	0.430992	-5.69081	1.26435e-08	6.40435e-07
CG12840	Tsp42El	FBgn0033134	7.87545	-1.8057	0.882566	-2.04597	0.0407596	0.0673182
CG12845	Tsp42Ef	FBgn0033127	68.0645	-1.24182	0.513306	-2.41926	0.0155521	0.030922
CG12846	Tsp42Ed	FBgn0029507	70.167	0.311684	0.47165	0.660839	0.508716	0.56583
CG12848	CG12848	FBgn0040666	19.107	-4.77976	0.841137	-5.6825	1.32743e-08	6.5202e-07
CG12859	CG12859	FBgn0033961	25.7148	-2.03096	0.625113	-3.24894	0.00115835	0.00404938
CG12864	Su(var)2-HP2	FBgn0026427	110.705	-0.836902	0.511741	-1.6354	0.101965	0.144667
CG12868	CG12868	FBgn0033945	3.6285	5.39894	1.68358	3.20681	0.00134214	0.00452494
CG12876	ALiX	FBgn0086346	12.7216	-2.68217	0.820477	-3.26904	0.00107911	0.003838
CG12877	CG12877	FBgn0039544	9.53944	-2.20278	0.788607	-2.79325	0.00521814	0.0130088
CG12878	btz	FBgn0045862	11.9432	-2.93158	0.80048	-3.66228	0.000249982	0.00124614
CG12879	CG12879	FBgn0039540	2.91666	-5.13065	1.62206	-3.16304	0.00156132	0.00503938
CG12883	CG12883	FBgn0039538	3.29894	-3.71935	1.59298	-2.33484	0.0195519	0.037208
CG12891	CPTI	FBgn0027842	16.2995	-2.60141	0.693789	-3.74957	0.000177139	0.000953394
CG12892	Caf1-105	FBgn0033526	4.07575	-2.71279	1.42772	-1.90009	0.0574217	0.0891516
CG12895	CG12895	FBgn0033523	7.8222	-4.97683	1.32113	-3.7671	0.000165154	0.000905965
CG12909	CG12909	FBgn0033507	46.5599	-0.977363	0.513243	-1.90429	0.0568725	0.0884636
CG1291	CG1291	FBgn0035401	9.95094	-0.255469	0.763181	-0.334743	0.737819	0.777557
CG12918	CG12918	FBgn0033477	47.9329	-0.445677	0.607443	-0.733694	0.463135	0.520944
CG12919	egr	FBgn0033483	146.877	-2.20402	0.487583	-4.52028	6.17568e-06	7.13041e-05
CG12921	mRpL42	FBgn0033480	18.9783	-2.52208	0.637246	-3.95778	7.56507e-05	0.00048885
CG12924	Lsm11	FBgn0033450	1.16822	-4.55215	4.29312	-1.06034	0.288992	0.350489
CG12929	CG12929	FBgn0033429	3.58344	-5.79345	1.59356	-3.63553	0.000277409	0.00133928
CG12935	CG12935	FBgn0033547	1.27201	-4.55216	4.29312	-1.06034	0.288991	0.350489
CG12938	Lsm10	FBgn0033554	2.12182	-4.24277	1.99345	-2.12835	0.0333078	0.0570666
CG12945	CG12945	FBgn0037755	12.8559	-0.640987	0.708409	-0.904826	0.365558	0.427494
CG12954	mRpL41	FBgn0034001	14.3347	-3.32775	0.718815	-4.62949	3.66571e-06	4.8168e-05
CG12972	CG12972	FBgn0037076	1.79567	2.17497	1.90712	1.14045	0.254098	0.313862
CG12974	CG12974	FBgn0037065	0.333427	2.01987	4.29657	0.470112	0.638275	0.690256
CG12975	CG12975	FBgn0037061	13.04	-2.64968	0.76244	-3.47527	0.000510337	0.00211642
CG1298	CG1298	FBgn0033032	6.90294	0.0804137	0.956479	0.0840726	0.932999	0.943058
CG12991	CG12991	FBgn0030847	7.71281	6.38028	1.42617	4.4737	7.68764e-06	8.383e-05
CG13001	CG13001	FBgn0030806	6.41761	-3.19349	1.19512	-2.67211	0.00753754	0.0174441
CG13004	CG13004	FBgn0030797	18.4404	-2.19759	0.695418	-3.1601	0.00157718	0.00507492
CG13005	CG13005	FBgn0030794	2.09369	-2.73765	1.74681	-1.56723	0.117061	0.163065
CG13014	CG13014	FBgn0030759	14.8079	-0.608952	0.678422	-0.897601	0.369398	0.430782
CG13016	CG13016	FBgn0033899	7.76774	-4.80136	1.2248	-3.92013	8.85018e-05	0.000554462
CG13018	CG13018	FBgn0040751	8.06501	-5.03573	1.27827	-3.93948	8.16574e-05	0.000520701
CG13025	CG13025	FBgn0036660	8.66007	-4.80369	1.20966	-3.97112	7.15366e-05	0.000468531
CG1303	agt	FBgn0024912	17.4905	1.88911	0.648093	2.91487	0.00355838	0.00957592
CG13037	mRpS34	FBgn0036613	0.614016	-1.27501	3.96551	-0.321525	0.747813	0.785322
CG1307	CG1307	FBgn0026566	21.1623	-2.03993	0.656425	-3.10763	0.00188592	0.00584096
CG13072	PDCD-5	FBgn0036580	32.8939	-1.81877	0.590719	-3.07891	0.00207759	0.00629795
CG13077	CG13077	FBgn0032810	2.26009	-3.53121	2.04626	-1.72569	0.0844037	0.123288
CG13085	CG13085	FBgn0032780	21.0114	-3.29821	0.655352	-5.03272	4.83564e-07	1.06571e-05
CG13088	CG13088	FBgn0032047	2.56559	-5.58966	1.8749	-2.98131	0.00287015	0.00808948
CG13089	CG13089	FBgn0032052	51.6528	-3.80936	0.546146	-6.97498	3.0591e-12	6.86221e-10
CG1309	CG1309	FBgn0035519	12.9464	-4.49042	0.919694	-4.88252	1.04739e-06	1.90686e-05
CG13090	CG13090	FBgn0032054	10.8069	-3.08117	0.874321	-3.52407	0.000424965	0.00184848
CG13096	CG13096	FBgn0032050	371.715	-1.44142	0.466315	-3.09109	0.0019942	0.00608925
CG13097	CG13097	FBgn0032051	13.8216	-1.19485	0.757779	-1.57677	0.114848	0.160445
CG13098	mRpL51	FBgn0032053	7.76829	-3.15513	1.0074	-3.13195	0.0017365	0.00547225
CG13109	tai	FBgn0041092	58.3326	-0.872979	0.530402	-1.64588	0.0997882	0.142125
CG13116	CG13116	FBgn0032139	31.2668	1.47053	0.665165	2.21077	0.0270516	0.048546
CG13117	CG13117	FBgn0032140	149.93	-1.91528	0.428872	-4.46585	7.97516e-06	8.62169e-05
CG13124	CG13124	FBgn0032156	32.8688	-1.23717	0.585032	-2.1147	0.0344555	0.0586702
CG13126	CG13126	FBgn0032168	13.6319	-3.46061	0.75045	-4.61138	4.00002e-06	5.08586e-05
CG13142	CG13142	FBgn0032251	0.87262	-2.87099	4.39046	-0.653917	0.513165	0.570375
CG13151	CG13151	FBgn0033750	3.81958	-5.86367	1.57122	-3.73192	0.000190023	0.00100783
CG1316	CG1316	FBgn0035526	15.6537	-1.79549	0.68382	-2.62568	0.00864758	0.0193156
CG13162	ana3	FBgn0033718	19.6903	-2.83723	0.699385	-4.05675	4.97594e-05	0.000356779
CG13163	CG13163	FBgn0033712	10.203	-3.68787	1.01654	-3.62788	0.00028576	0.00136907
CG1317	CG1317	FBgn0035333	27.2857	-1.3302	0.627094	-2.12122	0.0339033	0.0579289
CG13176	CG13176	FBgn0033692	15.2935	0.0769691	0.696521	0.110505	0.912009	0.925117
CG1318	Hexo1	FBgn0041630	10.6494	-5.36383	1.17183	-4.57732	4.70969e-06	5.82315e-05
CG13185	CG13185	FBgn0033661	2.60209	-1.03317	1.74132	-0.593324	0.552964	0.609435
CG13189	CG13189	FBgn0033665	5.18667	-0.486301	1.12987	-0.430404	0.666902	0.715214
CG1319	CG1319	FBgn0035529	10.3502	-2.74348	0.807968	-3.39554	0.000684942	0.00269895
CG13192	CG13192	FBgn0033653	22.5034	-3.56758	0.806132	-4.42555	9.61955e-06	0.000100533
CG13194	pyr	FBgn0033649	109.97	-1.02611	0.475985	-2.15575	0.0311029	0.0541307
CG13197	CG13197	FBgn0062449	3.50602	-5.7265	1.59022	-3.60108	0.000316896	0.00148539
CG1320	mRpL23	FBgn0035335	7.79516	-4.38485	1.22753	-3.5721	0.00035413	0.00161649
CG13201	ix	FBgn0001276	12.9275	-3.63193	0.809155	-4.48855	7.17102e-06	7.97472e-05
CG13204	CG13204	FBgn0033627	2.62132	0.991932	1.58803	0.624629	0.532215	0.589254
CG13213	CG13213	FBgn0033609	13.0701	-1.4023	0.825594	-1.69854	0.0894066	0.129576
CG1322	zfh1	FBgn0004606	328.628	-1.16675	0.488014	-2.39081	0.0168114	0.0328949
CG13220	CG13220	FBgn0033608	16.4576	-3.79867	0.857031	-4.43236	9.32055e-06	9.8061e-05
CG13240	l(2)35Di	FBgn0001989	44.1234	-3.16787	0.544613	-5.81673	6.00105e-09	3.49005e-07
CG13250	CG13250	FBgn0037013	2.11974	1.55424	1.76064	0.882768	0.377362	0.439253
CG13252	CG13252	FBgn0037016	7.77112	-0.49312	0.82239	-0.599618	0.548761	0.605333
CG13270	Ugt36Ba	FBgn0040262	3.18176	2.93528	1.7028	1.7238	0.0847443	0.123655
CG13271	Ugt36Bb	FBgn0040261	1.98942	4.58802	4.25548	1.07814	0.280969	0.342275
CG13277	CG13277	FBgn0032599	36.3762	-3.10813	0.605692	-5.13154	2.8738e-07	7.22012e-06
CG13279	Cyt-b5-r	FBgn0000406	2.78907	3.03305	1.67315	1.81278	0.0698661	0.105008
CG13281	Cas	FBgn0022213	139.107	-1.35231	0.508991	-2.65684	0.00788762	0.0180284
CG13283	CG13283	FBgn0032613	10.2692	-0.445947	0.854711	-0.521752	0.601843	0.656394
CG13295	CG13295	FBgn0035674	4.88719	-0.591267	1.17902	-0.501491	0.616026	0.669422
CG13298	CG13298	FBgn0035692	42.815	-3.60652	0.660756	-5.45817	4.81069e-08	1.70712e-06
CG13315	CG13315	FBgn0040827	344.014	-1.04468	0.456571	-2.2881	0.0221316	0.0412489
CG13316	Mnt	FBgn0023215	46.2836	-1.87876	0.540091	-3.47861	0.000504026	0.00209655
CG13319	CG13319	FBgn0033781	9.08158	-3.36229	1.0253	-3.27931	0.0010406	0.00373272
CG13321	CG13321	FBgn0033787	14.129	-0.144966	0.712507	-0.203459	0.838776	0.86211
CG13322	CG13322	FBgn0033784	6.3727	-1.60149	0.895044	-1.78929	0.0735683	0.109654
CG13329	cid	FBgn0040477	0.744942	-3.21787	3.39314	-0.948348	0.342952	0.405207
CG1333	Ero1L	FBgn0028736	25.4347	-0.848267	0.682155	-1.24351	0.21368	0.271547
CG13335	CG13335	FBgn0033857	6.60799	-2.18908	0.928369	-2.35798	0.0183745	0.0354454
CG13339	CG13339	FBgn0033871	11.2878	-7.16318	1.36489	-5.24819	1.53598e-07	4.23136e-06
CG13343	CG13343	FBgn0033882	1.1755	-2.93196	2.51419	-1.16617	0.243547	0.303094
CG13344	CG13344	FBgn0033884	2.3289	-1.26559	1.63356	-0.774747	0.438489	0.497768
CG13345	tum	FBgn0086356	12.3776	-2.50794	0.811527	-3.09039	0.00199892	0.0061007
CG13348	Aats-phe	FBgn0020766	2.71748	-5.04085	1.79487	-2.80848	0.00497754	0.0125407
CG13349	CG13349	FBgn0033886	32.2225	-1.43264	0.553688	-2.58744	0.00966917	0.0211161
CG13350	CG13350	FBgn0033890	10.1741	-2.856	0.857216	-3.33171	0.000863135	0.00323084
CG13363	Suv4-20	FBgn0025639	97.5695	-1.23862	0.439508	-2.81821	0.00482924	0.0122555
CG13364	CG13364	FBgn0026879	138.81	-1.95081	0.507326	-3.84528	0.000120414	0.000706459
CG13365	CG13365	FBgn0029529	2.86889	-5.75515	1.70788	-3.36976	0.000752346	0.00289907
CG13366	CG13366	FBgn0025633	4.76932	-3.28183	1.21694	-2.69679	0.00700107	0.0163775
CG13369	CG13369	FBgn0025640	5.85368	-3.93171	1.18335	-3.32254	0.000892024	0.00331527
CG13373	CG13373	FBgn0029522	1.82983	-3.0124	1.98085	-1.52076	0.128321	0.176132
CG13377	CG13377	FBgn0040369	1.86533	-4.88658	2.01798	-2.42152	0.0154557	0.0307791
CG13379	Sgf11	FBgn0036804	16.5542	-2.77282	0.712272	-3.89293	9.90409e-05	0.000601621
CG13383	CSN8	FBgn0028835	20.218	-3.57925	0.6752	-5.30101	1.15162e-07	3.39477e-06
CG13384	CG13384	FBgn0032036	153.937	-0.896934	0.440292	-2.03713	0.0416366	0.0685503
CG13386	CG13386	FBgn0032040	20.1331	-1.28569	0.639012	-2.012	0.0442203	0.0718066
CG13387	emb	FBgn0020497	67.5752	-0.604182	0.529436	-1.14118	0.253796	0.31355
CG13388	Akap200	FBgn0027932	586.836	-1.56752	0.490804	-3.19378	0.00140424	0.004689
CG13389	RpS13	FBgn0010265	572.554	-1.68965	0.457927	-3.68978	0.000224451	0.00114896
CG13390	CG13390	FBgn0032031	10.4688	-7.02461	1.37209	-5.11964	3.06124e-07	7.48157e-06
CG13391	Aats-ala	FBgn0027094	33.8601	1.5476	0.60153	2.57278	0.0100886	0.0218959
CG13392	CG13392	FBgn0032033	4.93722	-3.9652	1.45946	-2.7169	0.0065896	0.0156422
CG13393	CG13393	FBgn0032035	22.5975	-1.19548	0.658917	-1.81431	0.06963	0.104728
CG13396	fy	FBgn0001084	1.92834	-0.998935	2.04244	-0.489089	0.624778	0.677761
CG13397	CG13397	FBgn0014417	19.0461	0.0556713	0.661037	0.0842181	0.932883	0.943058
CG13398	CG13398	FBgn0032042	17.8933	-1.11863	0.711614	-1.57196	0.11596	0.161854
CG13400	D12	FBgn0027490	52.8688	-2.08986	0.581933	-3.59124	0.000329109	0.00153008
CG13410	mRpL35	FBgn0038923	1.70009	-4.53682	2.18985	-2.07175	0.0382884	0.0640793
CG13418	RpI12	FBgn0038903	8.8944	-1.20488	0.826452	-1.4579	0.144868	0.195429
CG13425	bl	FBgn0015907	30.4967	-1.90685	0.584456	-3.26261	0.00110392	0.00390194
CG13431	Mgat1	FBgn0034521	1.92807	-1.04647	2.14674	-0.48747	0.625925	0.678536
CG13434	Nnf1a	FBgn0034523	13.0765	-2.80699	0.6997	-4.01171	6.02807e-05	0.000412443
CG1344	CG1344	FBgn0027507	10.3084	-1.4366	0.760593	-1.88879	0.0589205	0.0910853
CG1345	Gfat2	FBgn0039580	4.36148	-0.527574	1.35851	-0.388348	0.697759	0.743069
CG1347	CG1347	FBgn0037363	13.4796	-0.558984	0.763038	-0.732577	0.463817	0.521516
CG13472	CG13472	FBgn0036450	21.8098	-2.9943	0.640563	-4.67447	2.94707e-06	4.0416e-05
CG13484	CG13484	FBgn0036406	3.24076	-5.58197	1.73356	-3.21994	0.00128218	0.00436735
CG1349	dj-1beta	FBgn0039802	15.4209	-3.93353	0.862132	-4.56256	5.05326e-06	6.12338e-05
CG13503	Vrp1	FBgn0243516	72.849	-1.39754	0.501537	-2.78651	0.00532783	0.0132269
CG13510	CG13510	FBgn0034758	0.86496	3.03776	2.58811	1.17373	0.240501	0.300196
CG13512	CG13512	FBgn0034760	261.907	-0.938144	0.554536	-1.69177	0.0906907	0.130949
CG13521	robo	FBgn0005631	18.5141	-0.762978	0.628877	-1.21324	0.225039	0.283715
CG13531	CG13531	FBgn0034786	2.3305	-3.15655	1.74274	-1.81126	0.0701011	0.105264
CG13533	asrij	FBgn0034793	15.1515	-1.88102	0.754702	-2.49239	0.0126885	0.0264421
CG1354	CG1354	FBgn0030151	36.3659	-1.79798	0.571231	-3.14755	0.00164642	0.005252
CG13550	CG13550	FBgn0034853	33.2344	-0.940633	0.585413	-1.60679	0.108101	0.152273
CG13551	CG13551	FBgn0040660	213.538	-1.78167	0.463352	-3.84519	0.000120461	0.000706459
CG13567	CG13567	FBgn0034963	4.77012	-3.0321	1.31024	-2.31416	0.0206588	0.0389313
CG13568	CG13568	FBgn0034965	3.35121	-6.20938	1.63194	-3.8049	0.000141859	0.000802827
CG13570	spag	FBgn0015544	10.2158	-4.29387	1.03895	-4.13289	3.58225e-05	0.000274058
CG1358	CG1358	FBgn0033196	20.1187	-1.46517	0.604606	-2.42334	0.0153786	0.0306548
CG13585	CG13585	FBgn0035020	21.5754	-2.82328	0.698243	-4.04341	5.268e-05	0.000372197
CG13586	itp	FBgn0035023	33.7494	-0.630708	0.538245	-1.17179	0.241283	0.300953
CG1359	CG1359	FBgn0039753	4.42871	-5.48265	1.54283	-3.55364	0.000379943	0.00170216
CG13598	sba	FBgn0016754	20.9847	-1.03931	0.672052	-1.54647	0.121991	0.168921
CG13599	CG13599	FBgn0039128	2.9937	-5.3806	1.71025	-3.14609	0.00165471	0.00526773
CG1360	CG1360	FBgn0033195	2.26719	-4.10674	1.93613	-2.12111	0.0339125	0.0579289
CG13601	CG13601	FBgn0039126	5.48495	-1.81275	1.06831	-1.69683	0.0897287	0.129948
CG13602	CG13602	FBgn0039127	2.23066	-5.33719	1.80856	-2.95107	0.00316674	0.00873146
CG13603	CG13603	FBgn0039135	14.8371	-1.95487	0.682394	-2.86472	0.00417375	0.010914
CG13604	CG13604	FBgn0039137	6.63828	-3.82265	1.27318	-3.00245	0.0026782	0.00764095
CG13605	CG13605	FBgn0039150	3.03183	-5.69306	1.86255	-3.05659	0.00223871	0.0066673
CG13606	CG13606	FBgn0039161	11.4352	7.08035	1.39046	5.09208	3.54157e-07	8.38014e-06
CG13608	mRpS24	FBgn0039159	10.118	-5.02421	1.27623	-3.93676	8.25904e-05	0.00052452
CG13609	CG13609	FBgn0039170	9.12046	-3.75274	1.0275	-3.65231	0.000259888	0.00128431
CG13610	Orct2	FBgn0086365	344.227	-1.85365	0.455479	-4.06966	4.7081e-05	0.000341178
CG1362	cdc2rk	FBgn0013435	0.471081	-1.27502	4.01731	-0.317381	0.750954	0.787831
CG13623	CG13623	FBgn0039205	2.29973	2.40976	1.72365	1.39806	0.162096	0.214839
CG13624	CG13624	FBgn0039209	71.301	0.245714	0.534825	0.45943	0.645926	0.696491
CG13625	CG13625	FBgn0039210	15.3908	-3.93249	0.910539	-4.31886	1.56838e-05	0.000145725
CG13626	Syx18	FBgn0039212	5.41061	-0.936616	1.04386	-0.897265	0.369577	0.430911
CG13628	Rpb10	FBgn0039218	29.1203	-0.575956	0.58674	-0.98162	0.326287	0.38903
CG1363	blow	FBgn0004133	25.5461	-1.93814	0.601398	-3.22272	0.0012698	0.00433347
CG13630	CG13630	FBgn0039219	12.9971	-4.25071	0.988491	-4.30021	1.7064e-05	0.000155332
CG13631	CG13631	FBgn0040600	40.061	-0.916271	0.594549	-1.54112	0.123288	0.170491
CG13645	Nmnat	FBgn0039254	3.16273	2.45156	1.51918	1.61374	0.106584	0.150338
CG1365	CecA1	FBgn0000276	480.26	-1.15327	0.488351	-2.36155	0.0181988	0.0351713
CG13663	CG13663	FBgn0039291	5.10863	-3.18936	1.44339	-2.20963	0.027131	0.0486745
CG13667	CG13667	FBgn0035890	4.59313	-4.26963	1.44055	-2.96389	0.00303776	0.0084763
CG1367	CecA2	FBgn0000277	620.971	-1.53233	0.485455	-3.15649	0.00159679	0.00513014
CG13671	CG13671	FBgn0035867	1.42165	-1.04031	2.41695	-0.43042	0.66689	0.715214
CG13688	Ipk2	FBgn0031267	4.25304	-4.22125	1.51214	-2.79158	0.0052452	0.0130527
CG13689	CG13689	FBgn0031270	11.4843	-5.19855	1.23757	-4.20061	2.66202e-05	0.000218763
CG13690	CG13690	FBgn0031252	29.0301	-3.91642	0.617665	-6.34069	2.28735e-10	2.24482e-08
CG13692	CG13692	FBgn0031254	5.282	-6.25468	1.48044	-4.22488	2.39067e-05	0.000201285
CG1371	CG1371	FBgn0033482	13.8055	-2.1054	0.688232	-3.05914	0.00221975	0.00662339
CG1374	tsh	FBgn0003866	35.8007	-1.01935	0.573376	-1.7778	0.0754372	0.112067
CG13742	CG13742	FBgn0033372	1.92752	-5.12177	1.8497	-2.76897	0.00562342	0.0137972
CG13745	CG13745	FBgn0033354	3.97375	-1.32722	1.23705	-1.07289	0.283322	0.344673
CG13746	MrgBP	FBgn0033341	2.96272	-2.59555	1.61794	-1.60423	0.108663	0.152926
CG13751	CG13751	FBgn0033340	105.005	-1.80456	0.462518	-3.9016	9.55587e-05	0.000585565
CG13760	CG13760	FBgn0040375	16.0808	-2.38076	0.767799	-3.10076	0.00193025	0.00594652
CG13766	CG13766	FBgn0031834	3.37109	-2.16766	1.38828	-1.5614	0.118429	0.164609
CG13773	CG13773	FBgn0042092	5.57521	-2.41939	1.15054	-2.10284	0.0354801	0.060019
CG13775	CG13775	FBgn0031874	1.552	-1.95319	2.13062	-0.916723	0.359288	0.421653
CG13777	milt	FBgn0022201	33.7752	-0.528439	0.578662	-0.91321	0.361132	0.423501
CG13778	Mnn1	FBgn0031885	13.6301	-1.8896	0.753547	-2.50761	0.0121552	0.0255255
CG13779	CG13779	FBgn0040954	135.501	-1.73433	0.568208	-3.05228	0.0022711	0.00673822
CG13780	Pvf2	FBgn0031888	62.2502	0.581723	0.50709	1.14718	0.251308	0.311089
CG13784	CG13784	FBgn0031897	25.4595	-0.598775	0.582763	-1.02748	0.304197	0.366465
CG13795	CG13795	FBgn0031937	7.58887	-0.800005	0.885361	-0.903592	0.366212	0.42794
CG13807	CG13807	FBgn0035323	34.5828	-4.69553	0.629847	-7.45503	8.98502e-14	3.37474e-11
CG1381	CG1381	FBgn0033485	53.876	-1.73949	0.555424	-3.13182	0.00173725	0.00547225
CG13822	CG13822	FBgn0039098	35.351	-2.19899	0.650651	-3.37968	0.000725692	0.00281884
CG13826	CG13826	FBgn0040590	1.79121	0.165391	4.10606	0.0402797	0.96787	0.97423
CG13848	pinta	FBgn0038966	18.8422	-0.422469	0.628714	-0.671958	0.501611	0.558917
CG13849	Nop56	FBgn0038964	54.1394	-1.37272	0.578652	-2.37228	0.0176789	0.0343143
CG13850	CG13850	FBgn0038961	14.9886	-4.09059	0.825442	-4.95564	7.20918e-07	1.40188e-05
CG13852	mats	FBgn0038965	9.04403	-1.18378	0.827116	-1.43121	0.152369	0.204101
CG13865	CG13865	FBgn0039965	20.9949	-1.51063	0.650808	-2.32115	0.0202786	0.0383066
CG13867	MED8	FBgn0034503	5.4853	-4.15374	1.27512	-3.25754	0.00112382	0.00395891
CG13868	CG13868	FBgn0034501	59.858	-1.32588	0.512976	-2.58469	0.00974675	0.0212272
CG13877	CG13877	FBgn0035112	1.68527	-2.31025	3.62307	-0.63765	0.523701	0.58075
CG13879	CG13879	FBgn0035120	16.4264	-3.14166	0.74106	-4.23942	2.24102e-05	0.000190729
CG13880	mRpL17	FBgn0035122	24.2497	-3.94411	0.683687	-5.76889	7.97976e-09	4.43547e-07
CG13886	CG13886	FBgn0035163	15.5889	0.227138	0.667089	0.340492	0.733486	0.77364
CG13887	CG13887	FBgn0035165	111.084	0.275701	0.512291	0.538172	0.590458	0.645547
CG13890	CG13890	FBgn0035169	6.76208	-3.47961	1.03698	-3.35553	0.00079214	0.00301925
CG13892	Cypl	FBgn0035141	12.1152	-2.37732	0.810081	-2.93468	0.00333896	0.00910243
CG13893	CG13893	FBgn0035146	43.8827	-1.31676	0.534146	-2.46516	0.0136952	0.0279284
CG13895	CG13895	FBgn0035158	14.9029	-1.33447	0.630604	-2.11618	0.0343295	0.0585139
CG13896	CG13896	FBgn0035159	14.3835	-2.009	0.756834	-2.65448	0.00794312	0.0181223
CG13900	CG13900	FBgn0035162	170.597	-0.944498	0.482062	-1.95929	0.0500792	0.0798344
CG13901	CG13901	FBgn0035164	2.63866	-5.76582	1.72756	-3.33754	0.000845227	0.00317137
CG13902	CG13902	FBgn0035166	3.44956	-6.08654	1.66812	-3.64875	0.000263518	0.00129668
CG13907	CG13907	FBgn0035173	6.58512	0.351865	0.849755	0.414079	0.678817	0.725851
CG1391	sol	FBgn0003464	19.1386	-3.69964	0.73694	-5.02026	5.16003e-07	1.12146e-05
CG13914	CG13914	FBgn0035209	48.7333	-4.25655	0.626772	-6.79123	1.11178e-11	1.88733e-09
CG13919	CG13919	FBgn0035248	2.1808	-3.36427	1.79026	-1.87921	0.0602164	0.0928177
CG13922	mRpL46	FBgn0035272	0.827321	-1.27502	2.84303	-0.448471	0.653813	0.703546
CG13926	CG13926	FBgn0035243	12.4479	-1.73655	0.800931	-2.16816	0.0301466	0.052788
CG13929	metl	FBgn0035247	12.2272	-2.24013	0.767691	-2.91801	0.00352274	0.0095126
CG13937	CG13937	FBgn0035287	1.69395	0.765371	1.80476	0.424084	0.671505	0.719134
CG13941	Arc2	FBgn0033928	48.9044	1.1971	0.471657	2.53807	0.0111467	0.0237814
CG1395	stg	FBgn0003525	584.655	-0.36659	0.474509	-0.772566	0.43978	0.498692
CG13951	l(2)k10201	FBgn0016970	7.41414	-6.87888	1.44727	-4.75299	2.00428e-06	3.03346e-05
CG13956	kat80	FBgn0040207	5.07753	-2.6776	1.06802	-2.50706	0.012174	0.0255478
CG13969	bwa	FBgn0045064	13.7768	0.480677	0.67625	0.710797	0.47721	0.535051
CG1399	CG1399	FBgn0033212	1.22849	3.74886	2.29633	1.63254	0.102565	0.145321
CG13993	CG13993	FBgn0031776	194.27	-2.08404	0.459018	-4.54021	5.61983e-06	6.61014e-05
CG13994	CG13994	FBgn0031772	20.8623	-1.50885	0.736023	-2.05001	0.0403638	0.0667874
CG14001	bchs	FBgn0043362	15.2452	-2.07693	0.721512	-2.87858	0.00399472	0.0105095
CG14005	CG14005	FBgn0031739	4.70629	-6.12203	1.60713	-3.80929	0.000139369	0.000790766
CG1401	cul-5	FBgn0039632	48.3051	-1.76301	0.526171	-3.35065	0.000806226	0.00305976
CG14023	CG14023	FBgn0031698	0.784698	-2.89106	3.36237	-0.859829	0.389884	0.450987
CG14025	Bsg25D	FBgn0000228	12.2457	-0.941554	0.716886	-1.31339	0.18905	0.244477
CG14026	tkv	FBgn0003716	11.4715	-1.81964	0.830526	-2.19095	0.0284551	0.0504591
CG14028	cype	FBgn0015031	52.3224	-2.06195	0.611167	-3.37379	0.000741407	0.0028636
CG14029	vri	FBgn0016076	21.1084	0.65785	0.60574	1.08603	0.277468	0.338666
CG1403	2001-09-01	FBgn0011710	29.491	-0.592283	0.696336	-0.85057	0.395008	0.455907
CG14030	Bub1	FBgn0031696	11.4675	-1.70019	0.708583	-2.39942	0.016421	0.0323128
CG14032	Cyp4ac1	FBgn0031693	9.23904	-0.232254	0.811021	-0.286373	0.774592	0.805404
CG14033	CG14033	FBgn0046776	4.1807	-1.81064	1.03242	-1.75379	0.079467	0.117057
CG14036	CG14036	FBgn0031677	2.72063	-1.27501	2.14079	-0.59558	0.551456	0.607986
CG1404	ran	FBgn0020255	1092.45	-1.13466	0.484235	-2.34321	0.0191185	0.0365106
CG14040	CG14040	FBgn0031676	3.80062	-5.10056	1.64436	-3.10185	0.00192318	0.005938
CG14043	CG14043	FBgn0031659	9.59951	-3.87588	0.972674	-3.98477	6.75457e-05	0.000448393
CG14048	mRpL14	FBgn0040389	9.02892	-2.78637	0.87251	-3.19352	0.00140551	0.00469076
CG14049	Ilp6	FBgn0044047	1.34971	-4.22742	3.70308	-1.1416	0.253621	0.313397
CG14057	CG14057	FBgn0036696	16.8476	-3.28798	0.737191	-4.46014	8.19045e-06	8.80209e-05
CG1406	U2A	FBgn0033210	3.89757	-3.47679	1.4203	-2.44793	0.014368	0.0290268
CG14066	larp	FBgn0040108	8.48516	-0.606858	0.756332	-0.802369	0.422339	0.48202
CG1407	CG1407	FBgn0033474	21.9093	-1.63274	0.70903	-2.30277	0.0212916	0.0399044
CG14073	CG14073	FBgn0036814	2.42288	-0.153481	1.43037	-0.107301	0.91455	0.927246
CG14074	CG14074	FBgn0036818	0.826802	0.480274	2.92866	0.163991	0.869738	0.889277
CG14079	CG14079	FBgn0036849	2.75374	-4.96749	1.7033	-2.91639	0.0035411	0.00954131
CG14080	Mkp3	FBgn0036844	36.246	-0.419454	0.653811	-0.641552	0.521164	0.578345
CG14084	CG14084	FBgn0036855	16.1307	0.331593	0.617398	0.537081	0.591212	0.646194
CG14100	CG14100	FBgn0036889	4.56898	-4.45212	1.43337	-3.10606	0.00189601	0.00586354
CG14102	CG14102	FBgn0036906	3.36762	-5.44037	1.64897	-3.29925	0.000969447	0.00353142
CG14103	CG14103	FBgn0036908	15.3335	-3.84766	0.783543	-4.9106	9.07987e-07	1.6923e-05
CG14104	CG14104	FBgn0040786	8.81339	-7.08729	1.43046	-4.95454	7.25008e-07	1.40549e-05
CG1411	CRMP	FBgn0023023	17.9565	-3.43515	0.705565	-4.86865	1.12362e-06	1.98243e-05
CG14117	CG14117	FBgn0036331	2.30794	-5.05186	2.03011	-2.48847	0.0128293	0.0266195
CG1412	RhoGAP19D	FBgn0031118	4.44392	-0.899415	1.24436	-0.722794	0.469807	0.527692
CG14145	CG14145	FBgn0036118	4.74489	-6.77862	1.66578	-4.06934	4.71464e-05	0.000341178
CG14149	CG14149	FBgn0036105	6.64183	-6.32407	1.4676	-4.30912	1.63906e-05	0.000150291
CG1416	CG1416	FBgn0032961	409.974	-1.59993	0.490673	-3.26068	0.00111146	0.00392637
CG1417	slgA	FBgn0003423	1.12404	-1.27501	2.68153	-0.475479	0.634445	0.686706
CG14174	CG14174	FBgn0036036	1.95476	-5.09616	2.01708	-2.5265	0.0115204	0.0243965
CG14176	Or67b	FBgn0036019	7.50182	-1.93959	0.961025	-2.01826	0.0435646	0.0711095
CG1418	CG1418	FBgn0033468	2.66148	-2.29299	1.89846	-1.20781	0.227119	0.28565
CG14181	Use1	FBgn0035965	5.13487	-2.58691	1.07243	-2.41219	0.0158572	0.0314192
CG14182	CG14182	FBgn0036922	14.1655	-2.44791	0.786506	-3.11239	0.0018558	0.00578467
CG14184	CG14184	FBgn0036932	52.1235	-3.26257	0.532894	-6.12237	9.21937e-10	7.67984e-08
CG14193	CG14193	FBgn0030994	30.494	-0.430963	0.636327	-0.677267	0.498237	0.555749
CG14194	CG14194	FBgn0030996	8.44986	-1.18313	0.949781	-1.24569	0.21288	0.270887
CG14199	CG14199	FBgn0040890	12.076	-1.57273	0.84556	-1.85998	0.0628877	0.0963174
CG1420	Slu7	FBgn0039626	8.17887	-1.47151	0.929193	-1.58364	0.113276	0.158566
CG14206	RpS10b	FBgn0031035	726.815	-1.41603	0.455376	-3.10959	0.00187349	0.00581967
CG14207	CG14207	FBgn0031037	49.7107	-2.83278	0.590688	-4.79573	1.62084e-06	2.58497e-05
CG14210	CG14210	FBgn0031040	13.6179	-2.02193	0.719628	-2.80968	0.00495904	0.0125041
CG14211	CG14211	FBgn0031044	2.86332	-1.27603	1.35451	-0.94206	0.346162	0.408539
CG14213	CG14213	FBgn0031047	44.3028	-1.42387	0.592891	-2.40157	0.0163248	0.0321733
CG14214	Sec61gamma	FBgn0031049	73.2938	-2.547	0.500557	-5.08832	3.61253e-07	8.48403e-06
CG14215	CG14215	FBgn0031052	9.49172	-1.32058	0.840601	-1.57099	0.116185	0.161997
CG14216	CG14216	FBgn0031054	15.3802	-1.61448	0.705775	-2.28753	0.022165	0.0412866
CG14217	Tao-1	FBgn0031030	8.9581	-2.15264	0.774965	-2.77772	0.00547416	0.0135207
CG1422	p115	FBgn0040087	1.48928	-2.26081	4.22918	-0.534574	0.592945	0.64771
CG14220	CG14220	FBgn0031036	8.24133	-3.89752	1.06221	-3.66926	0.000243251	0.00122229
CG14222	CG14222	FBgn0031043	6.24604	-1.95492	1.00299	-1.94909	0.0512843	0.0813015
CG14224	Ubqn	FBgn0031057	19.5039	-1.32676	0.608886	-2.179	0.0293314	0.0516341
CG14225	CG14225	FBgn0031055	52.8436	-2.45482	0.511801	-4.79644	1.6151e-06	2.58497e-05
CG14226	dome	FBgn0043903	12.1708	-1.42444	0.720037	-1.97828	0.0478971	0.0767453
CG14228	Mer	FBgn0086384	6.93206	-0.407915	0.981257	-0.415706	0.677625	0.724947
CG14229	CG14229	FBgn0031059	6.43245	-2.59907	0.950352	-2.73485	0.00624093	0.0149894
CG14230	CG14230	FBgn0031062	3.5973	-2.2742	1.19732	-1.89941	0.057511	0.0892579
CG14231	CG14231	FBgn0031060	8.19027	-1.95664	0.899027	-2.1764	0.0295252	0.0519009
CG14232	CG14232	FBgn0031061	2.20122	3.11556	1.71842	1.81304	0.069826	0.104973
CG14233	meso18E	FBgn0040089	3.36211	-0.473572	1.35224	-0.350213	0.726179	0.767092
CG14235	CG14235	FBgn0031066	54.4274	-1.87166	0.488248	-3.83342	0.000126372	0.000729544
CG1424	mst	FBgn0020272	64.9397	-1.21674	0.494969	-2.45822	0.0139629	0.0283546
CG14247	CG14247	FBgn0039454	1.21399	3.66919	2.28692	1.60442	0.108621	0.152902
CG14252	CG14252	FBgn0039462	1.29696	-4.55108	3.83218	-1.18759	0.234993	0.29414
CG14253	CG14253	FBgn0039467	243.744	-1.88829	0.454152	-4.15783	3.21283e-05	0.000250992
CG1427	CG1427	FBgn0037347	3.91944	-3.94252	1.49566	-2.63598	0.00838958	0.0188871
CG14270	CG14270	FBgn0029665	0.812087	-1.27501	2.98182	-0.427595	0.668946	0.717005
CG14273	CG14273	FBgn0032024	30.0338	-1.43539	0.645422	-2.22395	0.0261516	0.0473504
CG14283	mRpL55	FBgn0038678	5.05352	-5.91236	1.6546	-3.57329	0.00035253	0.0016127
CG14286	CG14286	FBgn0038673	18.7576	-3.81683	0.75628	-5.04684	4.49168e-07	1.00758e-05
CG1429	Mef2	FBgn0011656	103.004	-1.3077	0.452285	-2.89133	0.00383619	0.010171
CG14290	CG14290	FBgn0038662	20.9336	-2.07518	0.654974	-3.16833	0.00153316	0.00496892
CG14291	CG14291	FBgn0038660	55.7145	-0.619896	0.505279	-1.22684	0.219883	0.27822
CG14296	endoA	FBgn0038659	13.5309	-1.14847	0.695673	-1.65087	0.0987646	0.140922
CG14299	CG14299	FBgn0038651	16.3678	-1.96116	0.694888	-2.82227	0.00476857	0.0121409
CG1430	bys	FBgn0010292	11.2014	-1.55155	0.815447	-1.9027	0.0570791	0.0887191
CG14304	CG14304	FBgn0038629	5.24575	-0.668473	0.982828	-0.680153	0.496408	0.55408
CG14307	fru	FBgn0004652	45.2346	-1.82865	0.514927	-3.55129	0.000383352	0.00171376
CG14322	CG14322	FBgn0038532	24.5238	-3.37418	0.611929	-5.514	3.50774e-08	1.37701e-06
CG1433	Atu	FBgn0019637	16.991	-2.82195	0.664338	-4.24776	2.15922e-05	0.000185527
CG1434	CG1434	FBgn0030554	2.61077	-5.59955	1.76729	-3.16843	0.00153264	0.00496892
CG14340	CG14340	FBgn0031302	3.00232	1.04879	1.68223	0.623455	0.532986	0.589976
CG14341	CG14341	FBgn0031315	4.52051	-5.69424	1.51904	-3.74859	0.00017783	0.000955475
CG14352	CG14352	FBgn0031351	6.23201	-6.29469	1.45888	-4.31474	1.59788e-05	0.000147468
CG1440	CG1440	FBgn0030038	55.9706	-2.34595	0.479339	-4.89415	9.87332e-07	1.81328e-05
CG14407	CG14407	FBgn0030584	9.31262	-0.402862	0.947205	-0.425316	0.670606	0.718417
CG14408	CG14408	FBgn0030581	16.0922	-3.29587	0.736636	-4.47421	7.66927e-06	8.37751e-05
CG14411	CG14411	FBgn0030582	51.6403	-1.0497	0.54191	-1.93704	0.052741	0.0831074
CG14413	mRpS25	FBgn0030572	15.0894	-2.37362	0.792965	-2.99335	0.00275932	0.00783866
CG14414	CG14414	FBgn0030571	4.43003	-2.61161	1.40521	-1.85853	0.0630945	0.0965635
CG1442	eIF4E-6	FBgn0039622	6.17092	-2.86804	1.04037	-2.75675	0.00583785	0.0142067
CG1443	CG1443	FBgn0039620	1.37461	3.6858	2.26332	1.62849	0.103421	0.146468
CG14434	CG14434	FBgn0029915	46.7099	-2.7946	0.617048	-4.52898	5.92679e-06	6.91936e-05
CG14435	CG14435	FBgn0029911	4.7147	-2.08281	1.05134	-1.9811	0.0475798	0.0762952
CG14437	COQ7	FBgn0029502	6.08731	-2.53717	0.953364	-2.66128	0.00778445	0.0178471
CG14438	CG14438	FBgn0029899	74.8386	-0.875477	0.514898	-1.70029	0.0890761	0.129195
CG1444	CG1444	FBgn0029975	135.338	-1.53889	0.478275	-3.21759	0.00129274	0.00439854
CG14440	CG14440	FBgn0029894	5.44303	-3.08636	1.24351	-2.48197	0.0130659	0.0269698
CG14442	CG14442	FBgn0029893	9.66643	-1.69101	0.795441	-2.12588	0.0335134	0.057372
CG14446	CG14446	FBgn0029850	2.15206	-0.373048	1.54456	-0.241524	0.809149	0.836174
CG14463	CG14463	FBgn0037535	1.95763	-4.88329	1.99021	-2.45365	0.0141413	0.0286428
CG14464	CG14464	FBgn0033000	23.361	-1.92655	0.622718	-3.09378	0.00197623	0.00605202
CG14472	poe	FBgn0011230	134.262	-0.983928	0.486892	-2.02083	0.0432969	0.0707461
CG14476	CG14476	FBgn0027588	153.509	-0.821899	0.450876	-1.82289	0.0683194	0.103118
CG14478	CG14478	FBgn0028953	23.1673	-1.50607	0.630326	-2.38936	0.0168778	0.032994
CG14480	CG14480	FBgn0034242	18.7538	-3.54623	0.732807	-4.83924	1.30334e-06	2.20061e-05
CG14482	CG14482	FBgn0034245	98.4482	-2.86006	0.467245	-6.12111	9.29259e-10	7.67984e-08
CG14483	CG14483	FBgn0034248	5.66734	-4.33186	1.33797	-3.23764	0.00120524	0.00417088
CG1451	Apc	FBgn0015589	447.228	-1.14571	0.42863	-2.67297	0.00751837	0.0174061
CG14511	CG14511	FBgn0039641	2.51617	-5.4307	1.83064	-2.96655	0.00301162	0.00843334
CG14512	CG14512	FBgn0039639	8.32684	-6.19574	1.4559	-4.2556	2.08487e-05	0.000180483
CG14513	yemalpha	FBgn0005596	7.71894	-6.38342	1.44327	-4.42288	9.73927e-06	0.000101279
CG14514	Brd8	FBgn0039654	3.85311	-5.7623	1.61854	-3.56019	0.000370592	0.00167701
CG14516	CG14516	FBgn0039640	0.56337	2.4293	3.2747	0.741838	0.458185	0.516486
CG14517	beta4GalNAcTB	FBgn0039625	5.46236	-6.27075	1.59086	-3.94173	8.08953e-05	0.000517351
CG14526	CG14526	FBgn0027578	41.5401	-1.20178	0.483326	-2.48647	0.0129017	0.0267268
CG14527	CG14527	FBgn0039613	87.8853	-1.38016	0.481938	-2.86377	0.00418629	0.0109331
CG1453	Klp10A	FBgn0030268	45.0884	-2.35289	0.515637	-4.56307	5.04106e-06	6.12338e-05
CG14534	TwdlE	FBgn0031957	5.35743	3.35665	1.31514	2.55232	0.0107009	0.0229708
CG14536	Herp	FBgn0031950	8.78858	-2.19256	0.947698	-2.31356	0.0206918	0.0389817
CG1454	wdn	FBgn0005642	43.3514	0.168142	0.518361	0.324373	0.745656	0.784106
CG14542	CG14542	FBgn0039402	8.29839	-1.63787	0.81043	-2.02098	0.0432815	0.0707392
CG14543	CG14543	FBgn0039404	92.3995	-2.72916	0.463473	-5.8885	3.89707e-09	2.54974e-07
CG14544	CG14544	FBgn0039407	60.3497	-3.05006	0.541276	-5.63494	1.75118e-08	8.20833e-07
CG14545	CG14545	FBgn0040602	28.1416	-0.133209	0.61172	-0.217762	0.827615	0.851717
CG14548	HLHmbeta	FBgn0002733	40.9955	-1.52023	0.546418	-2.78217	0.00539961	0.0133711
CG14550	CG14550	FBgn0039405	11.0417	-2.43865	0.838508	-2.90832	0.00363376	0.00972876
CG14561	CG14561	FBgn0037149	7.33014	-6.95247	1.39501	-4.98381	6.23447e-07	1.26589e-05
CG14567	CG14567	FBgn0037126	11.8606	0.540989	0.67901	0.796733	0.425606	0.484984
CG14577	ORMDL	FBgn0037110	19.4902	-2.12694	0.667138	-3.18816	0.00143182	0.00474307
CG1458	CG1458	FBgn0062442	24.0467	-3.35755	0.815625	-4.11653	3.84612e-05	0.000289693
CG14613	CG14613	FBgn0031188	3.29113	-2.45228	1.39172	-1.76205	0.0780607	0.115229
CG14614	CG14614	FBgn0031186	13.9557	-1.06282	0.686194	-1.54886	0.121414	0.168197
CG14616	l(1)G0196	FBgn0027279	24.5946	-0.431735	0.708067	-0.609738	0.542036	0.599177
CG14618	CG14618	FBgn0031189	3.05009	-5.24615	1.75879	-2.98282	0.0028561	0.00805893
CG14619	CG14619	FBgn0031187	16.0375	-0.878529	0.637788	-1.37746	0.16837	0.221937
CG1462	Aph-4	FBgn0016123	3.9708	1.89485	1.21401	1.56082	0.118567	0.164724
CG14621	CG14621	FBgn0031183	7.15405	-2.61143	0.895367	-2.91661	0.0035386	0.00954131
CG14622	DAAM	FBgn0025641	8.47291	-1.30613	0.836165	-1.56205	0.118277	0.16454
CG14629	CG14629	FBgn0040398	719.096	-0.934368	0.455446	-2.05154	0.040214	0.0666273
CG1463	CG1463	FBgn0030406	8.56042	-1.8532	0.838822	-2.20929	0.0271547	0.0487033
CG14637	abs	FBgn0015331	73.7739	-2.27788	0.481994	-4.72596	2.29036e-06	3.36116e-05
CG14641	CG14641	FBgn0037220	79.0917	-1.74845	0.502861	-3.47701	0.000507045	0.00210493
CG14642	CG14642	FBgn0037222	11.6426	-0.65747	0.769233	-0.854708	0.392713	0.453842
CG14646	CG14646	FBgn0037241	7.042	-1.56014	0.97867	-1.59414	0.110904	0.155627
CG14647	CG14647	FBgn0037244	3.66994	-6.13027	1.71498	-3.57455	0.000350834	0.00160729
CG14648	growl	FBgn0037245	191.072	-1.14778	0.47192	-2.43215	0.0150096	0.0300388
CG14650	CG14650	FBgn0037252	87.367	-2.11084	0.505387	-4.17667	2.95801e-05	0.000234587
CG14657	CG14657	FBgn0037282	2.00168	-1.37557	1.97368	-0.696958	0.485829	0.544132
CG14667	CG14667	FBgn0037317	6.99704	-2.34775	1.06285	-2.20892	0.02718	0.0487346
CG1467	Syx16	FBgn0031106	2.78502	-2.21524	1.58318	-1.39923	0.161743	0.214463
CG14670	Hcs	FBgn0037332	1.94797	-4.20736	2.10196	-2.00164	0.0453235	0.073276
CG14671	CG14671	FBgn0037340	3.8758	-4.01867	1.44667	-2.77788	0.00547155	0.0135196
CG14685	Cap-H2	FBgn0037831	4.46229	0.246959	1.15237	0.214305	0.830309	0.854246
CG14695	CG14695	FBgn0037850	34.844	1.54557	0.592098	2.61033	0.00904561	0.0200266
CG14696	CG14696	FBgn0037853	46.6808	-1.3003	0.537326	-2.41995	0.0155225	0.0308828
CG14701	CG14701	FBgn0037883	9.42886	-0.764199	0.90891	-0.840786	0.400468	0.461276
CG14704	PGRP-LB	FBgn0037906	9.17766	-1.00991	0.867695	-1.1639	0.244466	0.303997
CG14709	CG14709	FBgn0025701	454.526	-1.13904	0.437921	-2.60101	0.00929507	0.0204461
CG1471	CDase	FBgn0039774	7.3388	-0.690771	0.81295	-0.849709	0.395487	0.456216
CG14710	CG14710	FBgn0037920	6.29671	-6.42671	1.48877	-4.31678	1.58324e-05	0.000146672
CG14711	CG14711	FBgn0037922	10.1737	-2.80127	0.811227	-3.45312	0.000554137	0.00226745
CG14712	CG14712	FBgn0037924	9.22368	-0.198095	0.796423	-0.248731	0.803569	0.831384
CG14715	CG14715	FBgn0037930	147.759	-1.55552	0.438896	-3.54417	0.000393852	0.00174949
CG14716	Ho	FBgn0037933	17.0128	-1.83704	0.663276	-2.76964	0.00561179	0.013774
CG1472	sec24	FBgn0033460	30.6248	-1.18885	0.533187	-2.2297	0.0257671	0.0468297
CG14721	CG14721	FBgn0037942	4.80912	-1.3788	1.16412	-1.18442	0.236247	0.295473
CG14722	CG14722	FBgn0037943	19.5973	-1.28211	0.574574	-2.23141	0.0256538	0.0466777
CG14724	CoVa	FBgn0019624	123.302	-2.1208	0.469361	-4.51849	6.22824e-06	7.1779e-05
CG1474	Es2	FBgn0023506	12.9265	-1.30275	0.809249	-1.60983	0.107436	0.151471
CG14745	PGRP-SC2	FBgn0043575	4.31268	-1.37606	1.31472	-1.04665	0.29526	0.357259
CG14749	CG14749	FBgn0033316	3.66768	-3.79051	1.42712	-2.65606	0.00790593	0.018053
CG1475	RpL13A	FBgn0037351	886.357	-1.05161	0.448706	-2.34365	0.0190963	0.0364808
CG14750	Vps25	FBgn0022027	16.5081	-1.68691	0.703364	-2.39834	0.0164695	0.0323772
CG14757	CG14757	FBgn0033274	8.9785	-7.20614	1.50316	-4.79398	1.63501e-06	2.5933e-05
CG14764	CG14764	FBgn0033236	37.6283	-1.64678	0.575311	-2.86241	0.00420434	0.010962
CG14767	CG14767	FBgn0040777	55.1457	-1.9635	0.568223	-3.4555	0.000549265	0.00225044
CG14777	CG14777	FBgn0026872	4.67773	-2.03706	1.07042	-1.90304	0.057035	0.0886725
CG14779	pck	FBgn0013720	5.46998	-0.597193	1.18739	-0.502946	0.615002	0.668656
CG14781	ssp1	FBgn0026871	28.653	-3.68732	0.629839	-5.85437	4.7881e-09	3.03779e-07
CG14782	CG14782	FBgn0025381	207.145	-0.698248	0.421019	-1.65847	0.0972219	0.139164
CG14786	CG14786	FBgn0027794	4.29496	-2.31489	1.21904	-1.89895	0.0575717	0.0892858
CG14788	l(1)G0431	FBgn0028274	20.3677	-1.51691	0.702955	-2.15791	0.0309347	0.0538976
CG14789	O-fut2	FBgn0027791	14.0096	-3.51693	0.787869	-4.46385	8.04981e-06	8.67253e-05
CG14792	sta	FBgn0003517	2172.58	-1.59914	0.500085	-3.19774	0.0013851	0.00464484
CG14801	CG14801	FBgn0024988	138.485	-1.37177	0.451282	-3.03972	0.00236799	0.00694692
CG14802	MED18	FBgn0026873	27.4369	-4.01255	0.740161	-5.42119	5.92041e-08	2.01006e-06
CG14803	CG14803	FBgn0023513	7.8388	-4.76291	1.37152	-3.47272	0.000515212	0.00213178
CG14804	CG14804	FBgn0014411	71.737	-1.08296	0.486163	-2.22756	0.0259102	0.0470217
CG14805	CG14805	FBgn0023514	19.5112	-1.75418	0.646233	-2.71448	0.00663809	0.0157186
CG14806	CG14806	FBgn0029594	22.0282	-2.49913	0.638331	-3.9151	9.03678e-05	0.000562643
CG14812	CG14812	FBgn0026090	5.2767	-2.2528	1.16175	-1.93914	0.0524846	0.0828148
CG14813	deltaCOP	FBgn0028969	48.7434	-0.852553	0.546403	-1.5603	0.118689	0.164857
CG14814	CG14814	FBgn0023515	6.69504	-4.29582	1.28023	-3.35551	0.000792186	0.00301925
CG14815	CG14815	FBgn0023516	14.1745	-5.53713	1.18812	-4.66041	3.15578e-06	4.29036e-05
CG14816	CG14816	FBgn0023517	33.5908	-2.74782	0.535428	-5.13201	2.86665e-07	7.22012e-06
CG14817	CG14817	FBgn0026089	46.7062	-2.03343	0.556328	-3.65509	0.000257093	0.0012754
CG14818	CG14818	FBgn0026088	14.3693	-2.36331	0.724351	-3.26266	0.0011037	0.00390194
CG1483	Map205	FBgn0002645	260.282	-1.11582	0.478779	-2.33056	0.0197767	0.0375506
CG1484	fliI	FBgn0000709	41.6569	-1.21211	0.593243	-2.0432	0.041033	0.0676807
CG14855	CG14855	FBgn0038260	3.2309	2.00709	1.53687	1.30596	0.191567	0.24707
CG14856	CG14856	FBgn0038261	0.944298	3.50907	4.26483	0.822791	0.410627	0.471163
CG1486	CG1486	FBgn0031174	24.8935	-1.13241	0.642155	-1.76345	0.0778245	0.114988
CG14860	CG14860	FBgn0038273	1.73995	-5.31771	2.0993	-2.53308	0.0113064	0.0240812
CG1487	krz	FBgn0040206	80.9382	-0.848525	0.501484	-1.69203	0.0906404	0.130925
CG14872	CG14872	FBgn0038346	61.2694	-2.53651	0.574049	-4.41863	9.93291e-06	0.000102554
CG1488	Cyp311a1	FBgn0030367	2.06313	-4.56578	1.99812	-2.28503	0.022311	0.0415122
CG14881	CG14881	FBgn0038425	4.91317	-6.26194	1.51721	-4.12728	3.67073e-05	0.000278789
CG14882	CG14882	FBgn0038429	2.53712	-4.82731	1.85039	-2.6088	0.00908598	0.0201089
CG14883	CG14883	FBgn0038432	4.15248	-4.6102	1.40551	-3.28009	0.00103775	0.00372464
CG14884	CSN5	FBgn0027053	18.9925	-2.16065	0.64898	-3.3293	0.000870647	0.00324847
CG14886	Gyc-89Db	FBgn0038436	1.93526	4.08473	1.94797	2.09691	0.0360011	0.0607531
CG14887	Dhfr	FBgn0004087	5.08942	-6.61181	1.48373	-4.4562	8.34248e-06	8.9266e-05
CG1489	Pros45	FBgn0020369	172.031	-1.9664	0.473653	-4.15157	3.30204e-05	0.000256685
CG14894	CG14894	FBgn0038428	21.0618	-3.86121	0.752638	-5.13024	2.89377e-07	7.24128e-06
CG14895	Pak3	FBgn0044826	66.2641	-1.45084	0.504048	-2.87838	0.00399728	0.0105095
CG14898	CG14898	FBgn0038437	1.77553	-1.27503	4.40736	-0.289295	0.772355	0.803806
CG14899	CG14899	FBgn0038438	16.8461	-1.81806	0.743993	-2.44366	0.0145392	0.0293142
CG1490	Usp7	FBgn0030366	27.2616	-2.18996	0.68801	-3.18304	0.00145739	0.00481275
CG14903	CG14903	FBgn0038446	154.973	-2.84802	0.460444	-6.18537	6.19589e-10	5.40505e-08
CG14938	crol	FBgn0020309	229.735	-1.10502	0.47342	-2.33412	0.0195897	0.0372518
CG14939	CG14939	FBgn0032378	29.6788	-2.33728	0.593416	-3.93869	8.19274e-05	0.000521893
CG1494	CG1494	FBgn0031169	4.32311	-0.855172	1.00708	-0.849156	0.395795	0.456479
CG14946	CG14946	FBgn0032405	38.4631	0.856247	0.518193	1.65237	0.098459	0.140582
CG14949	CG14949	FBgn0035358	3.18927	-2.2496	1.7325	-1.29847	0.194126	0.249807
CG1495	CaMKI	FBgn0016126	33.8334	-2.07642	0.553233	-3.75324	0.000174567	0.000946851
CG14962	CG14962	FBgn0035407	2.7996	-5.47169	1.72067	-3.17998	0.00147284	0.00484088
CG14965	CG14965	FBgn0035414	9.72779	-4.64361	1.06049	-4.37875	1.19361e-05	0.000117693
CG14966	CG14966	FBgn0035415	26.2281	-3.83224	0.708384	-5.40983	6.30845e-08	2.07509e-06
CG14967	CG14967	FBgn0035420	4.1894	-2.26083	1.35851	-1.6642	0.0960721	0.137807
CG14969	CG14969	FBgn0035440	15.2319	-2.87115	0.673976	-4.26002	2.04411e-05	0.000178073
CG14971	CG14971	FBgn0035449	10.7434	-2.23104	0.799341	-2.7911	0.00525295	0.0130623
CG14977	CG14977	FBgn0035469	21.972	-4.81774	0.823738	-5.84863	4.95627e-09	3.11303e-07
CG14980	CG14980	FBgn0035470	6.67092	-6.22479	1.47697	-4.21456	2.50271e-05	0.000208759
CG14981	mge	FBgn0035473	49.2276	-2.15639	0.531715	-4.05553	5.002e-05	0.000357424
CG14982	CG14982	FBgn0035477	5.44913	-6.37139	1.51898	-4.19451	2.73466e-05	0.00022188
CG14984	CG14984	FBgn0035480	5.71055	1.11791	1.21714	0.918469	0.358373	0.420737
CG14985	CG14985	FBgn0035482	7.9685	-3.24988	1.00363	-3.23812	0.0012032	0.00416609
CG14990	CG14990	FBgn0035496	4.70492	3.64356	1.57215	2.31756	0.0204732	0.0386163
CG14991	Fit1	FBgn0035498	30.7971	-0.633343	0.550193	-1.15113	0.249679	0.3095
CG14992	Ack	FBgn0028484	3.64532	-5.55815	1.65283	-3.36282	0.000771516	0.00295789
CG14995	CG14995	FBgn0035497	5.81074	-0.864717	1.05315	-0.821078	0.411602	0.471851
CG14996	Chd64	FBgn0035499	2326.81	-1.96498	0.477343	-4.11651	3.84658e-05	0.000289693
CG14997	CG14997	FBgn0035515	4.14802	-3.1254	1.30189	-2.40066	0.0163654	0.032233
CG14998	CG14998	FBgn0035500	160.669	-1.86001	0.457183	-4.06842	4.73336e-05	0.00034212
CG14999	RfC40	FBgn0015287	197.964	-1.7724	0.468893	-3.77998	0.000156843	0.000874116
CG15009	ImpL2	FBgn0001257	139.024	-0.411916	0.51721	-0.796419	0.425789	0.485041
CG15010	ago	FBgn0041171	5.25293	0.52917	1.03856	0.509525	0.610384	0.664096
CG15011	CG15011	FBgn0035518	1.7424	-1.5782	1.75053	-0.90155	0.367296	0.428728
CG15012	CG15012	FBgn0035528	15.1711	-0.496185	0.651499	-0.761605	0.446296	0.505169
CG15014	CG15014	FBgn0035532	6.86519	-1.31324	0.940383	-1.3965	0.162565	0.215371
CG15015	Cip4	FBgn0035533	136.132	-1.23682	0.472574	-2.6172	0.00886538	0.0197249
CG15016	mRpS6	FBgn0035534	2.89116	-5.2465	1.74498	-3.00662	0.00264167	0.00754882
CG15019	CG15019	FBgn0035541	52.1479	-1.57046	0.529687	-2.96488	0.00302802	0.00846416
CG15027	CG15027	FBgn0030611	17.2542	-2.52835	0.781878	-3.23368	0.00122205	0.0042174
CG1503	CG1503	FBgn0031157	39.9678	-5.74807	0.831312	-6.91445	4.69682e-12	8.93962e-10
CG15032	CG15032	FBgn0030626	17.6081	-0.744905	0.611122	-1.21891	0.222877	0.281429
CG15044	CG15044	FBgn0030928	1.47296	1.83033	2.14326	0.853997	0.393107	0.454213
CG1505	gd	FBgn0000808	1.17608	-4.28281	3.80836	-1.12458	0.260766	0.321215
CG1507	Pur-alpha	FBgn0022361	10.2829	-1.41083	0.82978	-1.70024	0.0890853	0.129195
CG15078	Mctp	FBgn0034389	7.99656	-0.932822	0.789825	-1.18105	0.237583	0.297026
CG15081	l(2)03709	FBgn0010551	519.75	-0.884164	0.425852	-2.07622	0.0378734	0.0635371
CG15083	CG15083	FBgn0034399	153.694	-2.26585	0.477478	-4.74546	2.0803e-06	3.12593e-05
CG15084	CG15084	FBgn0034402	4.48943	-6.03057	1.57443	-3.83032	0.000127979	0.00073679
CG15085	edl	FBgn0023214	14.6349	0.360832	0.662163	0.544928	0.585803	0.640569
CG15087	CG15087	FBgn0034380	3.45751	-4.65143	1.75856	-2.64502	0.00816857	0.0185089
CG15093	CG15093	FBgn0034390	38.9439	-2.35201	0.552782	-4.25487	2.09173e-05	0.000180483
CG15094	CG15094	FBgn0034392	1.5126	-3.25273	2.19626	-1.48103	0.138598	0.188102
CG15095	l(2)08717	FBgn0010651	9.47942	-0.677699	0.853352	-0.794161	0.427102	0.486159
CG15098	CG15098	FBgn0034398	200.705	-1.025	0.495246	-2.06967	0.0384834	0.0643028
CG15099	CG15099	FBgn0034400	3.7777	-1.20996	1.39023	-0.870332	0.384119	0.445561
CG15100	CG15100	FBgn0034401	16.9289	-1.74501	0.637879	-2.73564	0.00622591	0.0149655
CG15101	Jheh1	FBgn0010053	18.6925	-2.13016	0.62906	-3.38625	0.000708539	0.00277289
CG15102	Jheh2	FBgn0034405	242.744	-1.60823	0.461276	-3.48649	0.000489399	0.00205338
CG15104	Topors	FBgn0034410	25.7416	-2.12121	0.583875	-3.63299	0.000280156	0.00135151
CG15107	CG15107	FBgn0041702	5.72895	-3.52113	1.21122	-2.90709	0.00364804	0.00975865
CG1511	Eph	FBgn0025936	47.1793	-1.4574	0.513818	-2.83641	0.00456233	0.0117346
CG15110	botv	FBgn0027535	4.00166	-4.52762	1.60271	-2.82498	0.00472838	0.0120629
CG15111	CG15111	FBgn0034419	9.18577	-3.57857	0.980794	-3.64864	0.000263631	0.00129668
CG15112	ena	FBgn0000578	96.2449	-1.00878	0.495803	-2.03464	0.0418871	0.0688185
CG15118	CG15118	FBgn0034418	6.42263	-0.974509	0.921198	-1.05787	0.290114	0.351574
CG15119	mip40	FBgn0034430	20.8178	-3.93413	0.77253	-5.09253	3.53324e-07	8.38014e-06
CG1512	cul-2	FBgn0032956	53.0743	-0.806249	0.528535	-1.52544	0.127149	0.174792
CG1513	CG1513	FBgn0033463	58.3321	-2.92575	0.566976	-5.16027	2.46592e-07	6.32183e-06
CG1514	CG1514	FBgn0029976	23.9334	-1.38387	0.627155	-2.20659	0.0273428	0.048901
CG15141	CG15141	FBgn0032635	30.2272	-2.33308	0.568508	-4.10386	4.0631e-05	0.000301659
CG1515	l(1)G0155	FBgn0026664	17.013	-1.34901	0.65774	-2.05098	0.0402689	0.066683
CG15154	Socs36E	FBgn0041184	39.7875	-1.19532	0.539214	-2.21678	0.0266379	0.0479733
CG1516	CG1516	FBgn0027580	42.7273	-2.69541	0.571417	-4.71706	2.39279e-06	3.4635e-05
CG15160	CG15160	FBgn0032688	15.5185	-1.558	0.708044	-2.20043	0.0277763	0.0495351
CG15162	MESR3	FBgn0032694	72.4436	-1.32128	0.459038	-2.87837	0.00399731	0.0105095
CG15168	CG15168	FBgn0032732	9.6793	-4.1599	1.01973	-4.07941	4.51498e-05	0.000328605
CG15173	CG15173	FBgn0032744	4.15179	1.10013	1.36773	0.804346	0.421197	0.481182
CG1518	CG1518	FBgn0031149	30.4745	-2.2675	0.551268	-4.11325	3.90126e-05	0.000292973
CG1519	Prosalpha7	FBgn0023175	88.9436	-2.29346	0.493271	-4.6495	3.32747e-06	4.46577e-05
CG15191	e(y)2	FBgn0000618	15.2865	-2.99678	0.751011	-3.99033	6.59818e-05	0.000441825
CG1520	WASp	FBgn0024273	32.2488	-0.914481	0.623953	-1.46563	0.14275	0.193044
CG15209	CG15209	FBgn0030237	104.039	-0.319402	0.492698	-0.64827	0.51681	0.57402
CG15210	CG15210	FBgn0040850	2.38531	1.77964	1.60579	1.10826	0.267748	0.328591
CG15211	CG15211	FBgn0030234	7.74751	2.39443	0.95691	2.50225	0.0123407	0.0258459
CG15218	CycK	FBgn0025674	40.1151	-0.0615521	0.589308	-0.104448	0.916814	0.929241
CG15220	CG15220	FBgn0030322	34.8683	1.11594	0.517771	2.15528	0.0311403	0.0541506
CG15224	CkIIbeta	FBgn0000259	123.331	-2.20966	0.453656	-4.87079	1.11153e-06	1.98243e-05
CG1523	CG1523	FBgn0039601	16.6265	-4.51173	0.888561	-5.07757	3.823e-07	8.76359e-06
CG15237	CG15237	FBgn0033104	1.88587	-3.78113	2.04523	-1.84876	0.0644931	0.098273
CG1524	RpS14a	FBgn0004403	151.882	-1.80408	0.518494	-3.47945	0.000502443	0.00209135
CG15261	UK114	FBgn0086691	5.39873	-3.57511	1.1246	-3.179	0.00147784	0.00485478
CG15266	l(2)35Cc	FBgn0259982	4.68991	-5.63925	1.64636	-3.42527	0.000614184	0.00246813
CG1527	RpS14b	FBgn0004404	236.564	-2.07575	0.456557	-4.54654	5.45363e-06	6.45089e-05
CG1528	gammaCop	FBgn0028968	72.5816	-1.13803	0.460984	-2.46869	0.0135609	0.0276923
CG1529	CG1529	FBgn0031144	7.42804	-0.987108	0.828937	-1.19081	0.233727	0.292917
CG15304	Neb-cGP	FBgn0083167	15.3978	-2.64252	0.676349	-3.90705	9.34317e-05	0.000577035
CG15317	CG15317	FBgn0030137	2.22397	-3.26613	1.78243	-1.8324	0.0668919	0.101338
CG15319	nej	FBgn0015624	2.14116	-3.56802	1.7567	-2.03109	0.0422459	0.0692811
CG1532	CG1532	FBgn0031143	24.3701	-1.44138	0.5835	-2.47024	0.0135023	0.0275978
CG15335	CG15335	FBgn0030001	0.863843	2.0745	2.80005	0.74088	0.458766	0.516885
CG15343	CG15343	FBgn0030029	0.984573	-4.55213	4.29312	-1.06033	0.288994	0.350489
CG15347	CG15347	FBgn0030040	46.1988	1.70511	0.686789	2.48273	0.0130381	0.0269294
CG15356	CG15356	FBgn0031377	9.23528	-2.15815	0.907162	-2.37901	0.0173592	0.0337668
CG15362	CG15362	FBgn0031378	5.53011	-6.46459	1.44216	-4.48258	7.37463e-06	8.18376e-05
CG15367	Dip1	FBgn0040467	2.28824	-5.44173	1.90678	-2.85389	0.00431876	0.0111999
CG15387	CG15387	FBgn0031403	9.68082	-1.81507	0.830955	-2.18432	0.0289386	0.0511146
CG1539	tmod	FBgn0082582	13.1644	-1.02957	0.741819	-1.38789	0.165169	0.218107
CG15390	CG15390	FBgn0031419	0.302684	-1.275	4.40736	-0.28929	0.77236	0.803806
CG15399	CG15399	FBgn0031460	1.82732	0.504344	1.67332	0.301404	0.763106	0.797649
CG15415	Spindly	FBgn0031549	19.8773	-3.33654	0.652368	-5.11451	3.14562e-07	7.59909e-06
CG1542	CG1542	FBgn0039828	171.793	-0.988337	0.456034	-2.16724	0.0302164	0.0528661
CG15423	CG15423	FBgn0031580	2.18535	4.35868	1.83953	2.36945	0.0178146	0.0345564
CG15432	CG15432	FBgn0031603	61.8249	-6.01843	0.760631	-7.91242	2.52442e-15	1.76177e-12
CG15433	Elp3	FBgn0031604	112.845	0.814111	0.491326	1.65697	0.0975259	0.13944
CG15435	CG15435	FBgn0031608	1.93419	-5.04963	1.96924	-2.56426	0.0103397	0.0223252
CG15437	morgue	FBgn0027609	16.4562	-2.47501	0.708205	-3.49477	0.00047447	0.00200144
CG15438	CG15438	FBgn0025684	31.8024	-2.3571	0.581124	-4.0561	4.98984e-05	0.000357009
CG15439	CG15439	FBgn0031606	3.29141	-1.61556	1.48898	-1.08502	0.277915	0.33908
CG1544	CG1544	FBgn0039827	24.3592	-2.05474	0.560171	-3.66807	0.000244393	0.00122704
CG15440	CG15440	FBgn0031607	19.6554	-2.52603	0.69392	-3.64024	0.000272384	0.0013283
CG15441	Gs1l	FBgn0019982	87.4737	-1.33408	0.497726	-2.68036	0.00735432	0.0170767
CG15442	RpL27A	FBgn0010410	1022.53	-1.66393	0.427821	-3.88931	0.000100529	0.000609479
CG15443	CG15443	FBgn0031609	11.2072	-6.9848	1.37394	-5.08378	3.69999e-07	8.54399e-06
CG15445	CG15445	FBgn0031161	77.0826	-1.19206	0.5466	-2.18086	0.0291937	0.0514205
CG15456	CG15456	FBgn0040650	1.01676	-1.27501	2.78679	-0.457519	0.647298	0.697611
CG1548	cathD	FBgn0029093	246.819	-0.518396	0.473721	-1.09431	0.273821	0.334735
CG15481	Ski6	FBgn0032487	2.78163	-5.65245	1.70386	-3.31744	0.000908455	0.00335647
CG1550	CG1550	FBgn0033225	5.78751	-4.07064	1.24618	-3.26649	0.00108889	0.00386183
CG15514	CG15514	FBgn0039712	30.0314	-1.84182	0.584387	-3.1517	0.0016232	0.00519376
CG15523	CG15523	FBgn0039727	0.461423	-1.27502	4.04886	-0.314909	0.752831	0.789141
CG15524	sas-6	FBgn0039731	1.02433	-4.40415	4.29806	-1.02468	0.305513	0.367681
CG1553	CG1553	FBgn0033224	145.136	-1.01955	0.522401	-1.95166	0.0509783	0.0809186
CG15532	hdc	FBgn0010113	100.366	-1.19782	0.475973	-2.51658	0.01185	0.0249528
CG15535	CG15535	FBgn0039764	19.0368	-2.3691	0.652449	-3.63109	0.000282224	0.00135731
CG15536	CG15536	FBgn0039766	2.18413	-4.916	1.7952	-2.73841	0.00617378	0.0148744
CG1554	RpII215	FBgn0003277	53.2175	-0.122793	0.549362	-0.223519	0.823132	0.848112
CG15544	CG15544	FBgn0039804	1.11922	1.10789	3.71816	0.297966	0.765729	0.799842
CG15561	CG15561	FBgn0039829	4.42799	-0.593386	1.21022	-0.490312	0.623913	0.677173
CG1558	Kmn1	FBgn0027259	69.312	-3.91837	0.482811	-8.11576	4.82769e-16	3.79034e-13
CG15589	CG15589	FBgn0037409	1.3176	0.0299124	2.14509	0.0139446	0.988874	0.991241
CG1559	Upf1	FBgn0030354	24.9006	-1.11696	0.606779	-1.8408	0.0656505	0.0998186
CG1560	mys	FBgn0004657	42.7877	-0.364386	0.557801	-0.653254	0.513592	0.570749
CG15602	CG15602	FBgn0030694	3.27187	-1.29032	1.60091	-0.805994	0.420246	0.480358
CG15609	CG15609	FBgn0034180	87.4666	-1.40469	0.466476	-3.01129	0.00260141	0.00746435
CG1561	CG1561	FBgn0030317	1.40772	-2.37024	2.40795	-0.984342	0.324947	0.387862
CG15611	CG15611	FBgn0034194	2.43065	0.763083	1.64711	0.463287	0.643159	0.694296
CG15618	CG15618	FBgn0031077	12.9415	-1.91221	0.730078	-2.61919	0.00881398	0.0196314
CG15626	CG15626	FBgn0031635	26.6165	-1.88845	0.62785	-3.0078	0.00263147	0.00753156
CG15632	Taf12L	FBgn0031623	3.61067	-3.86407	1.49578	-2.58331	0.00978577	0.0212974
CG15643	CG15643	FBgn0030654	3.90792	-3.98642	1.4858	-2.68301	0.00729638	0.0169735
CG15645	cerv	FBgn0030657	1.77194	-4.21158	2.23732	-1.88242	0.0597788	0.0922986
CG15653	CG15653	FBgn0034578	4.32772	-4.09187	1.44097	-2.83967	0.00451609	0.0116395
CG15667	Sara	FBgn0026369	11.3754	-1.21483	0.743198	-1.6346	0.102132	0.144839
CG15669	MESK2	FBgn0043070	51.4821	-0.751881	0.501831	-1.49827	0.134062	0.182696
CG15671	cv-2	FBgn0000395	33.9574	0.58488	0.490547	1.1923	0.233144	0.292407
CG15678	CG15678	FBgn0034647	17.5356	-2.25195	0.648044	-3.475	0.000510855	0.00211655
CG1569	rod	FBgn0003268	12.6302	-5.25853	1.17689	-4.46816	7.88971e-06	8.55877e-05
CG15693	RpS20	FBgn0019936	1185.49	-1.49996	0.495209	-3.02895	0.00245404	0.00714597
CG15695	CG15695	FBgn0038832	85.8587	-1.59567	0.526269	-3.03204	0.00242909	0.00708316
CG15697	RpS30	FBgn0038834	931.521	-1.47147	0.448913	-3.27786	0.00104597	0.00374772
CG15706	CG15706	FBgn0034093	8.63251	-2.69069	0.874039	-3.07845	0.00208079	0.00630344
CG15707	krimp	FBgn0034098	4.4688	-4.86959	1.49058	-3.2669	0.00108732	0.00385845
CG15715	CG15715	FBgn0036538	23.8552	-3.00004	0.636966	-4.7099	2.4784e-06	3.54302e-05
CG15717	CG15717	FBgn0030451	14.9454	-3.34328	0.777065	-4.30245	1.68919e-05	0.000153989
CG1572	CG1572	FBgn0030309	1334.88	-1.50222	0.45961	-3.26846	0.00108134	0.00384375
CG15721	CG15721	FBgn0030438	0.819748	3.29934	2.75803	1.19627	0.231593	0.290694
CG15727	CG15727	FBgn0030410	6.69274	-6.52587	1.53026	-4.26455	2.00301e-05	0.000175466
CG15735	CG15735	FBgn0030364	14.2375	-1.70084	0.73367	-2.31827	0.0204348	0.0385553
CG15736	Chrac-16	FBgn0043001	2.14228	-1.49611	1.77231	-0.844159	0.39858	0.459439
CG15738	CG15738	FBgn0030352	26.8603	-2.14403	0.574788	-3.73012	0.000191386	0.00101016
CG15739	CG15739	FBgn0030347	9.39452	-5.14195	1.2516	-4.10829	3.98604e-05	0.000297343
CG15740	CG15740	FBgn0030340	25.4244	-1.10881	0.553834	-2.00207	0.0452774	0.0732597
CG15743	CG15743	FBgn0030465	4.75535	-3.22388	1.23797	-2.60418	0.00920953	0.020325
CG15744	CG15744	FBgn0030466	3.18178	-1.5008	1.29553	-1.15844	0.246683	0.306391
CG15745	CG15745	FBgn0030469	40.8498	-1.07058	0.479532	-2.23254	0.0255792	0.0465824
CG15747	CG15747	FBgn0030474	9.12216	-3.60167	0.966356	-3.72706	0.000193728	0.00101996
CG1575	CG1575	FBgn0029999	7.51078	-1.39217	0.903958	-1.54008	0.123541	0.170691
CG15766	CG15766	FBgn0029813	3.62427	-4.16403	1.45502	-2.86184	0.00421191	0.0109772
CG1577	mRpL52	FBgn0033208	16.8237	-3.26774	0.722166	-4.52492	6.04177e-06	7.02747e-05
CG15770	CG15770	FBgn0029803	7.51925	-2.93439	1.00766	-2.9121	0.00359011	0.00964757
CG15771	CG15771	FBgn0029801	12.7243	-1.45724	0.725444	-2.00875	0.0445636	0.0722892
CG1578	CG1578	FBgn0030336	23.646	-1.46299	0.643423	-2.27376	0.0229806	0.0425034
CG15784	CG15784	FBgn0029766	502.312	0.616757	0.463082	1.33185	0.182909	0.237709
CG15792	zip	FBgn0005634	698.971	-1.84996	0.513117	-3.60534	0.00031174	0.0014678
CG15797	ric8a	FBgn0028292	27.4599	-1.95308	0.647172	-3.01787	0.0025456	0.00734868
CG15811	Rop	FBgn0004574	194.417	-1.49035	0.449503	-3.31555	0.000914624	0.00336738
CG15812	pfk	FBgn0035405	5.90753	-2.07852	1.3656	-1.52205	0.127996	0.175763
CG15814	CG15814	FBgn0030873	49.7563	-2.43818	0.506292	-4.81575	1.46648e-06	2.41124e-05
CG15817	CG15817	FBgn0028476	19.8058	-0.409137	0.607972	-0.672952	0.500978	0.558311
CG1582	CG1582	FBgn0030246	19.5676	1.03099	0.677274	1.52226	0.127943	0.175763
CG15820	CG15820	FBgn0035312	36.1473	-2.05368	0.577626	-3.55537	0.000377442	0.0016939
CG15825	fon	FBgn0032773	24.5559	2.62776	0.62642	4.19489	2.73009e-05	0.00022188
CG15828	CG15828	FBgn0032136	2.98656	5.08101	2.64881	1.91822	0.0550826	0.0861489
CG1583	GIIIspla2	FBgn0030013	4.84362	-3.75593	1.595	-2.35481	0.0185322	0.0356401
CG15835	CG15835	FBgn0033233	2.6048	-4.81903	1.82334	-2.64297	0.00821832	0.0185814
CG1584	Orc6	FBgn0023180	11.9812	-6.74607	1.38663	-4.86509	1.14404e-06	2.00324e-05
CG15845	Adf1	FBgn0000054	18.3772	-1.44396	0.663556	-2.17609	0.0295484	0.0519143
CG15861	CG15861	FBgn0035084	1.10441	-3.22476	4.36158	-0.739356	0.459691	0.517352
CG15862	Pka-R2	FBgn0022382	49.2724	-1.44867	0.558668	-2.59307	0.00951227	0.0208249
CG15863	CG15863	FBgn0033467	4.21684	-6.23309	1.52736	-4.08096	4.48506e-05	0.000327566
CG1587	Crk	FBgn0024811	4.45602	-1.31863	0.999599	-1.31916	0.187116	0.242475
CG15871	mRpL38	FBgn0030552	11.4641	-2.37272	0.788874	-3.00773	0.00263203	0.00753156
CG15877	CG15877	FBgn0035337	8.59319	-4.57734	1.28068	-3.57414	0.000351387	0.00160864
CG15881	CG15881	FBgn0036909	24.3115	-3.50752	0.699361	-5.01533	5.29438e-07	1.13884e-05
CG15883	Obp18a	FBgn0030985	1.10555	3.16314	2.30363	1.37311	0.169718	0.223573
CG15889	Ravus	FBgn0038128	11.0032	-3.94115	1.07014	-3.68283	0.000230655	0.00117402
CG15896	CG15896	FBgn0029858	1.16118	-3.88937	2.57828	-1.50851	0.131424	0.179529
CG15897	wuho	FBgn0029857	7.40489	-1.27312	0.968205	-1.31493	0.188534	0.24386
CG1591	REG	FBgn0029133	88.4596	-1.33694	0.498696	-2.68088	0.00734284	0.0170563
CG15914	CG15914	FBgn0030700	0.51168	-1.27501	4.22233	-0.301968	0.762676	0.797359
CG15916	CG15916	FBgn0030704	5.62215	-3.58414	1.23691	-2.89766	0.00375961	0.0100025
CG15917	CG15917	FBgn0034199	1.24193	0.364265	2.14382	0.169913	0.865078	0.885377
CG15922	CG15922	FBgn0040575	8.40012	-5.66901	1.33161	-4.25727	2.06938e-05	0.000179528
CG15929	lin-52	FBgn0029800	2.29468	0.292779	1.59806	0.183209	0.854634	0.876401
CG15930	CG15930	FBgn0029754	0.567892	-1.27501	3.67817	-0.346642	0.72886	0.769666
CG1594	hop	FBgn0004864	2.546	-1.11021	1.38361	-0.802405	0.422319	0.48202
CG1597	CG1597	FBgn0030289	28.631	-1.24701	0.612371	-2.03636	0.0417139	0.0686236
CG1598	CG1598	FBgn0033191	7.92787	-2.56105	0.948635	-2.69972	0.00693968	0.0162582
CG1599	CG1599	FBgn0033452	32.6279	-1.63896	0.492227	-3.32968	0.000869448	0.00324673
CG1600	CG1600	FBgn0033188	34.512	-1.46305	0.570332	-2.56526	0.0103097	0.022283
CG1603	CG1603	FBgn0033185	20.5365	-3.01847	0.662004	-4.55959	5.12525e-06	6.16699e-05
CG1605	az2	FBgn0025185	2.26974	-2.99801	1.99308	-1.50421	0.132527	0.180956
CG1607	CG1607	FBgn0039844	8.03002	0.327712	0.840544	0.389881	0.696625	0.742113
CG1609	Gcn2	FBgn0019990	18.6651	-1.18161	0.650591	-1.81621	0.069338	0.104364
CG1616	dpa	FBgn0015929	65.184	-1.4644	0.503315	-2.90951	0.00361997	0.00970011
CG1619	Hmr	FBgn0001206	6.02662	-4.45727	1.37762	-3.2355	0.00121431	0.00419762
CG1620	CG1620	FBgn0033183	5.47986	-3.82302	1.31426	-2.90888	0.0036272	0.00971534
CG1621	CG1621	FBgn0033182	9.76684	-2.25792	1.02592	-2.20088	0.0277448	0.0494931
CG1622	CG1622	FBgn0030468	60.7133	-1.59323	0.496097	-3.21153	0.00132032	0.00446575
CG1623	CG1623	FBgn0033448	19.7366	0.157377	0.632783	0.248707	0.803588	0.831384
CG1628	CG1628	FBgn0030218	11.2462	-1.27158	0.864696	-1.47055	0.141413	0.191343
CG1629	yellow-h	FBgn0039896	1.30814	-5.12001	4.2782	-1.19677	0.231396	0.290564
CG1633	Jafrac1	FBgn0040309	941.674	-0.400696	0.457337	-0.876152	0.380947	0.442606
CG1634	Nrg	FBgn0002968	4.42692	0.235962	0.971271	0.242942	0.808051	0.835176
CG1636	CG1636	FBgn0030030	1.12566	-1.94557	2.3765	-0.818672	0.412974	0.473165
CG1637	CG1637	FBgn0030245	63.4858	-1.04406	0.508493	-2.05325	0.0400486	0.0663883
CG1639	l(1)10Bb	FBgn0001491	44.6984	-2.59408	0.561944	-4.61626	3.9072e-06	4.99819e-05
CG1640	CG1640	FBgn0030478	35.1497	-1.76147	0.576661	-3.0546	0.00225357	0.00669252
CG1643	Atg5	FBgn0029943	24.6727	-1.90832	0.641295	-2.97574	0.00292286	0.00820308
CG1646	CG1646	FBgn0039600	624.11	-1.75819	0.490723	-3.58286	0.000339849	0.0015661
CG1647	CG1647	FBgn0039602	0.609888	-1.27501	3.56956	-0.357189	0.72095	0.763109
CG1648	CG1648	FBgn0033446	2.39453	2.73498	1.74122	1.57073	0.116246	0.162038
CG1651	Ank	FBgn0011747	15.0915	-1.25944	0.726321	-1.734	0.0829176	0.121372
CG1655	sofe	FBgn0030242	2.65694	-2.63127	1.64189	-1.60259	0.109026	0.153404
CG1657	CG1657	FBgn0030286	5.09733	-0.328936	1.00581	-0.327035	0.743641	0.782214
CG1659	unc-119	FBgn0025549	29.3464	-0.18195	0.635467	-0.286325	0.774629	0.805404
CG1660	Tim9a	FBgn0030480	9.35614	-3.37403	0.997502	-3.38247	0.000718358	0.00280249
CG1662	CG1662	FBgn0030481	4.54653	-1.63167	1.16748	-1.39759	0.162235	0.214978
CG1664	sbr	FBgn0003321	11.1349	-0.721215	0.749769	-0.961916	0.336092	0.39815
CG1665	CG1665	FBgn0033451	39.143	-6.19875	0.861089	-7.19873	6.07761e-13	1.59056e-10
CG1666	Hlc	FBgn0001565	18.4417	-0.603531	0.595767	-1.01303	0.311045	0.37348
CG1667	CG1667	FBgn0033453	32.5852	0.169271	0.631125	0.268205	0.788541	0.817838
CG16707	vsg	FBgn0045823	420.631	-1.06818	0.487436	-2.19142	0.0284212	0.0504133
CG16708	CG16708	FBgn0037315	18.0434	-0.569643	0.656998	-0.867039	0.385921	0.447226
CG1671	CG1671	FBgn0033454	13.0811	-2.19562	0.78349	-2.80236	0.00507299	0.0127505
CG16710	CG16710	FBgn0039101	2.11711	-0.375979	1.59165	-0.236219	0.813263	0.84001
CG16712	CG16712	FBgn0031561	12.3177	3.99209	1.0322	3.86754	0.000109938	0.000655144
CG16713	CG16713	FBgn0031560	3.07671	5.06817	1.73505	2.92106	0.00348846	0.00942814
CG16717	CG16717	FBgn0036028	7.26868	-2.04456	1.05884	-1.93094	0.0534904	0.0840984
CG16718	CG16718	FBgn0038721	24.4477	-1.98905	0.599859	-3.31586	0.000913603	0.00336559
CG16721	CG16721	FBgn0029820	3.45832	-1.64608	1.24848	-1.31847	0.187348	0.242725
CG16724	tra	FBgn0003741	11.5817	-2.0581	0.734388	-2.80247	0.00507123	0.0127505
CG16725	Smn	FBgn0036641	15.3172	-2.19636	0.680492	-3.22761	0.0012483	0.00428682
CG16728	CG16728	FBgn0033539	15.5155	-2.24777	0.642766	-3.49703	0.000470477	0.00198727
CG1673	CG1673	FBgn0030482	982.578	-2.27796	0.429314	-5.30603	1.12038e-07	3.33513e-06
CG16734	CG16734	FBgn0037667	3.93789	-6.0764	1.56256	-3.88874	0.000100764	0.000610318
CG1674	CG1674	FBgn0039897	2.24668	-4.04484	1.78832	-2.26182	0.0237088	0.0436189
CG16742	CG16742	FBgn0034529	2.75738	-0.70464	1.86644	-0.377531	0.705779	0.74983
CG16743	CG16743	FBgn0032322	22.9444	1.33486	0.626698	2.12999	0.0331728	0.0569285
CG16747	Oda	FBgn0014184	118.063	-1.62932	0.466304	-3.4941	0.000475658	0.0020051
CG1675	CG1675	FBgn0033457	6.56125	-3.57904	1.04504	-3.42479	0.000615269	0.00247091
CG16753	CG16753	FBgn0035393	150.269	-4.16257	0.507828	-8.19682	2.46833e-16	2.58393e-13
CG16757	Spn	FBgn0010905	98.7775	-2.19012	0.49558	-4.41931	9.90187e-06	0.000102461
CG16758	CG16758	FBgn0035348	17.721	-2.64271	0.700705	-3.77149	0.000162273	0.000895391
CG1676	cactin	FBgn0031114	20.1944	2.03538	0.640547	3.17757	0.00148513	0.00487361
CG16765	ps	FBgn0026188	125.62	-1.81412	0.472345	-3.84067	0.000122699	0.000715571
CG1677	CG1677	FBgn0029941	29.1463	-1.50086	0.601013	-2.49722	0.0125172	0.0261545
CG16782	CG16782	FBgn0029659	0.508728	2.25044	3.40448	0.661025	0.508596	0.565798
CG16784	pr	FBgn0003141	11.5332	-2.90395	0.868346	-3.34424	0.000825093	0.00311541
CG16787	CG16787	FBgn0034940	33.0541	-0.551641	0.606233	-0.909949	0.362849	0.425118
CG16788	RnpS1	FBgn0037707	22.7926	-2.27997	0.709846	-3.21192	0.00131852	0.00446207
CG16790	CG16790	FBgn0037713	3.20193	-5.12108	1.67559	-3.05628	0.002241	0.00667052
CG16791	CG16791	FBgn0038881	49.2169	-1.81398	0.558802	-3.2462	0.00116957	0.0040721
CG16792	DebB	FBgn0000426	64.2036	-1.79281	0.593694	-3.01976	0.00252976	0.00731556
CG16807	roq	FBgn0036621	10.2291	-0.325113	0.784727	-0.414301	0.678654	0.725851
CG1681	CG1681	FBgn0030484	42.1529	0.640278	0.586718	1.09129	0.275146	0.336159
CG16812	CG16812	FBgn0032488	8.31139	-2.55051	0.92409	-2.76002	0.00577976	0.0140872
CG16817	CG16817	FBgn0037728	95.3753	-1.88188	0.539985	-3.48506	0.000492033	0.00206071
CG16820	CG16820	FBgn0032495	0.854494	3.36072	2.70321	1.24323	0.213783	0.271596
CG16827	alphaPS4	FBgn0034005	1.82466	3.88634	1.86478	2.08407	0.0371537	0.062413
CG1683	Ant2	FBgn0025111	5.98957	-2.06228	1.0145	-2.03281	0.0420717	0.0690676
CG16833	CG16833	FBgn0026147	15.1191	-1.96505	0.826529	-2.37748	0.0174316	0.0338762
CG16838	CG16838	FBgn0036574	15.2926	-2.51641	0.773651	-3.25265	0.00114336	0.00401197
CG16840	Art8	FBgn0032329	6.09592	-3.06486	1.07028	-2.86359	0.00418866	0.0109347
CG1685	pen	FBgn0015527	36.3524	-1.06599	0.592613	-1.7988	0.07205	0.10777
CG16857	CG16857	FBgn0028482	1.49801	2.49964	1.97222	1.26742	0.205004	0.262172
CG16858	vkg	FBgn0016075	524.073	-1.66563	0.459589	-3.62417	0.000289887	0.00138568
CG16863	CG16863	FBgn0028931	3.23602	-5.41388	1.77086	-3.05721	0.00223408	0.00665666
CG16865	CG16865	FBgn0028919	3.43772	-0.455564	1.32811	-0.343016	0.731586	0.772155
CG16868	CG16868	FBgn0034498	10.017	-0.420259	0.823133	-0.51056	0.609659	0.663536
CG16873	nimB5	FBgn0028936	67.9443	-1.01206	0.540017	-1.87412	0.060914	0.0937241
CG16880	nimC3	FBgn0001967	1.55206	-1.00339	2.03994	-0.491874	0.622809	0.676091
CG16888	CG16888	FBgn0032533	4.23915	-3.5759	1.36044	-2.62848	0.00857676	0.0191915
CG16890	CG16890	FBgn0028932	1.478	-3.10843	2.27869	-1.36413	0.172527	0.226372
CG16892	CG16892	FBgn0030122	12.1782	-1.84897	0.793038	-2.33151	0.0197266	0.0374669
CG16896	CG16896	FBgn0035073	2.42534	-5.1064	1.86509	-2.73789	0.00618341	0.0148919
CG16901	sqd	FBgn0086897	277.385	-1.66496	0.467421	-3.56201	0.000368026	0.001669
CG16903	CG16903	FBgn0040394	16.8208	-2.42964	0.70122	-3.46487	0.000530487	0.00218205
CG16908	CG16908	FBgn0037741	4.04892	-5.60198	1.58996	-3.52336	0.000426116	0.00185011
CG1691	Imp	FBgn0030235	26.4574	-1.40107	0.637013	-2.19943	0.0278471	0.0496192
CG16910	key	FBgn0041205	40.1353	-1.45557	0.618815	-2.35219	0.0186632	0.0358153
CG16912	CG16912	FBgn0035064	3.28176	-2.75561	1.35405	-2.03508	0.0418425	0.0687811
CG16916	Rpt3	FBgn0028686	514.668	-1.82221	0.449869	-4.05054	5.10986e-05	0.000362656
CG1692	mal	FBgn0002641	4.18119	0.0266852	1.13107	0.0235928	0.981177	0.984941
CG16928	mre11	FBgn0020270	77.9394	-0.710253	0.477965	-1.486	0.13728	0.186595
CG16932	Eps-15	FBgn0035060	15.8302	-2.28009	0.700391	-3.25545	0.00113213	0.00398594
CG16935	CG16935	FBgn0033883	14.7876	-3.69472	0.799144	-4.62335	3.77587e-06	4.87989e-05
CG16936	CG16936	FBgn0027590	141.773	-1.99494	0.485023	-4.11308	3.90414e-05	0.000292973
CG16940	CG16940	FBgn0035111	7.94405	-2.91567	0.965006	-3.0214	0.0025161	0.00728612
CG16941	CG16941	FBgn0038464	13.5161	-1.44998	0.700245	-2.07067	0.0383893	0.0641968
CG16952	CG16952	FBgn0030701	15.7648	-0.778961	0.632986	-1.23061	0.218467	0.276764
CG16953	CG16953	FBgn0038809	5.563	-1.99915	1.17296	-1.70437	0.0883126	0.128252
CG1696	l(1)G0269	FBgn0029067	32.2619	-1.5515	0.568318	-2.72998	0.00633384	0.0151554
CG16965	CG16965	FBgn0032387	5.65601	-1.97932	1.03193	-1.91808	0.0551006	0.0861556
CG16969	dgt2	FBgn0032390	33.8308	-0.191089	0.555347	-0.34409	0.730779	0.771562
CG1697	rho-4	FBgn0030318	18.8388	-1.48172	0.667534	-2.21969	0.0264399	0.0477211
CG16971	CG16971	FBgn0035114	23.1319	-2.21705	0.603762	-3.67206	0.000240601	0.00121188
CG16972	CG16972	FBgn0032481	4.01805	0.158046	1.03806	0.152251	0.878989	0.896983
CG16973	msn	FBgn0010909	99.2284	-0.678184	0.480289	-1.41203	0.15794	0.210263
CG16974	CG16974	FBgn0032479	21.6284	-1.85406	0.566191	-3.27462	0.00105805	0.00378022
CG16975	Sfmbt	FBgn0032475	5.26382	-1.74222	1.2103	-1.43949	0.150011	0.201501
CG16979	CG16979	FBgn0036512	2.89692	-3.19173	1.64599	-1.9391	0.0524894	0.0828148
CG16982	Roc1a	FBgn0025638	62.1427	-2.11203	0.44459	-4.75051	2.02899e-06	3.05614e-05
CG16983	skpA	FBgn0025637	107.777	-1.55061	0.518724	-2.98927	0.00279645	0.00793337
CG16985	CG16985	FBgn0035355	38.1768	-2.93972	0.520489	-5.648	1.62329e-08	7.84298e-07
CG16987	daw	FBgn0031461	1.78478	-0.677101	1.80969	-0.374153	0.70829	0.75199
CG16989	CG16989	FBgn0025621	6.13798	-2.11641	1.0522	-2.01142	0.044281	0.0718866
CG17002	CG17002	FBgn0033122	30.8931	-1.06893	0.705328	-1.51551	0.129642	0.177636
CG17018	CG17018	FBgn0039972	2.46134	2.45446	1.86628	1.31516	0.188456	0.243809
CG17019	CG17019	FBgn0033783	29.6025	-1.62858	0.55479	-2.93549	0.00333023	0.00909047
CG1702	CG1702	FBgn0031117	50.5748	-2.69202	0.656713	-4.09923	4.14528e-05	0.000305593
CG17025	CG17025	FBgn0040554	4.5948	-0.838547	0.982212	-0.853733	0.393253	0.454299
CG17029	CG17029	FBgn0036551	3.61928	-6.05197	1.60545	-3.76965	0.000163474	0.000899893
CG1703	CG1703	FBgn0030321	223.599	-0.443572	0.496889	-0.892698	0.372019	0.433516
CG17033	CG17033	FBgn0036546	11.8939	-1.99393	0.802494	-2.48467	0.0129673	0.0268185
CG17035	GXIVsPLA2	FBgn0036545	5.61906	-1.9088	1.21505	-1.57096	0.116191	0.161997
CG17046	klar	FBgn0001316	11.0262	-1.58185	0.764966	-2.06787	0.038652	0.064533
CG17051	dod	FBgn0015379	30.5577	-2.48987	0.589509	-4.22364	2.40384e-05	0.000201583
CG17059	CG17059	FBgn0040754	22.2961	-3.33519	0.792308	-4.20946	2.55977e-05	0.000212671
CG17060	Rab10	FBgn0015789	100.945	-1.0757	0.507497	-2.11961	0.0340387	0.0580971
CG17064	mars	FBgn0033845	15.4047	-2.53687	0.714141	-3.55234	0.000381816	0.00170811
CG17065	CG17065	FBgn0031099	3.7775	-3.00562	1.66736	-1.80262	0.0714479	0.107009
CG17068	CG17068	FBgn0031098	4.72744	-0.0106211	1.12534	-0.00943808	0.99247	0.994369
CG1707	CG1707	FBgn0033162	32.9282	-3.46113	0.617738	-5.60291	2.10779e-08	9.59349e-07
CG17077	pnt	FBgn0003118	187.5	-1.54579	0.466682	-3.3123	0.000925334	0.00339856
CG17078	CG17078	FBgn0086855	30.5062	-1.68102	0.60774	-2.76603	0.00567439	0.0138897
CG1708	cos	FBgn0000352	21.1265	-3.09281	0.721821	-4.28473	1.82962e-05	0.000165113
CG17081	CG17081	FBgn0036480	0.786355	-1.27501	3.03127	-0.42062	0.674033	0.72147
CG17082	CG17082	FBgn0039994	8.51693	-0.678586	0.797266	-0.851142	0.394691	0.455624
CG1709	Vha100-1	FBgn0028671	34.2326	-1.99454	0.581438	-3.43035	0.000602807	0.00243294
CG17090	CG17090	FBgn0035142	247.703	-1.11244	0.483365	-2.30144	0.0213666	0.040025
CG1710	Hcf	FBgn0039904	32.4658	-1.9521	0.566652	-3.44497	0.000571127	0.00232938
CG17100	cwo	FBgn0259938	40.0671	-0.521097	0.573478	-0.908661	0.363529	0.425756
CG17119	CG17119	FBgn0039045	49.0873	-2.36511	0.528803	-4.47257	7.7285e-06	8.3984e-05
CG17124	CG17124	FBgn0032297	0.593134	2.13511	2.97874	0.716783	0.473508	0.531375
CG17129	CG17129	FBgn0035151	3.26984	-5.41966	1.70874	-3.17174	0.00151531	0.00493911
CG17136	Rbp1	FBgn0010252	18.3542	-2.36075	0.721026	-3.27415	0.0010598	0.00378432
CG17141	CG17141	FBgn0039020	0.743766	-1.27502	2.95739	-0.431129	0.666374	0.715103
CG17143	thoc7	FBgn0035110	6.99883	-1.9095	0.945492	-2.01958	0.0434269	0.0709216
CG17149	Hdm	FBgn0036955	3.77024	-0.339047	1.21197	-0.279748	0.779671	0.809975
CG1715	l(3)03670	FBgn0010808	25.5264	-3.09744	0.662761	-4.67353	2.96059e-06	4.0513e-05
CG17153	CG17153	FBgn0036248	6.83971	-3.31659	1.05287	-3.15004	0.00163246	0.00521387
CG17158	cpb	FBgn0011570	29.9646	-1.45966	0.565859	-2.57955	0.00989303	0.021516
CG1716	Set2	FBgn0030486	7.21986	-0.901659	1.03164	-0.874004	0.382116	0.443636
CG17161	grp	FBgn0011598	11.138	-1.70652	0.823693	-2.0718	0.0382845	0.0640793
CG17166	mRpL39	FBgn0036462	15.0045	-3.78268	0.791234	-4.78073	1.74657e-06	2.72214e-05
CG17180	CG17180	FBgn0035140	1.18869	0.9696	2.53708	0.382171	0.702334	0.746929
CG17181	CG17181	FBgn0035144	8.37628	-0.166636	0.943887	-0.176543	0.859868	0.880905
CG17183	MED30	FBgn0035149	89.7709	-3.58267	0.515602	-6.94851	3.6916e-12	7.72898e-10
CG17184	CG17184	FBgn0037884	20.0191	-0.71876	0.672078	-1.06946	0.284863	0.34648
CG17186	CG17186	FBgn0038741	16.7466	-2.28812	0.768265	-2.97829	0.00289859	0.00814954
CG17187	CG17187	FBgn0037882	10.0128	-0.0232369	0.781679	-0.0297269	0.976285	0.98097
CG17202	CG17202	FBgn0038043	20.6142	-2.7081	0.643768	-4.20664	2.592e-05	0.000214781
CG17209	CG17209	FBgn0030687	2.72013	-1.76462	1.55698	-1.13336	0.257063	0.317275
CG1721	Pglym78	FBgn0014869	43.934	-0.0193488	0.491816	-0.0393416	0.968618	0.974826
CG17218	CG17218	FBgn0032421	5.26408	-3.23323	1.16471	-2.77598	0.00550353	0.0135508
CG17219	CG17219	FBgn0031494	15.1927	-2.43979	0.774033	-3.15205	0.00162127	0.0051902
CG17223	alpha4GT1	FBgn0031491	2.26315	-1.10899	1.88378	-0.588706	0.556058	0.612308
CG17224	CG17224	FBgn0031489	41.1463	-1.49772	0.560974	-2.66986	0.00758825	0.0175227
CG17227	lig3	FBgn0038035	7.96726	0.88071	0.876303	1.00503	0.314883	0.377485
CG17230	CG17230	FBgn0046225	7.1871	-4.48183	1.30682	-3.42957	0.000604545	0.00243719
CG17233	CG17233	FBgn0036958	8.51545	0.0420651	0.886577	0.0474467	0.962157	0.968945
CG17245	plexB	FBgn0025740	23.2998	-1.21772	0.606118	-2.00904	0.0445326	0.0722576
CG17246	Scs-fp	FBgn0017539	13.6457	-2.54163	0.771863	-3.29286	0.000991754	0.00358206
CG1725	dlg1	FBgn0001624	84.5174	-1.44169	0.526739	-2.73701	0.00620007	0.0149206
CG17252	BCL7-like	FBgn0026149	10.4781	-1.44969	0.792604	-1.82902	0.067396	0.101954
CG17255	CG17255	FBgn0030205	13.242	-2.07029	0.806288	-2.56768	0.0102383	0.0221671
CG17256	Nek2	FBgn0029970	3.16707	-5.48907	1.6778	-3.27159	0.00106943	0.00381221
CG17257	CG17257	FBgn0031495	5.36302	-0.431996	1.60244	-0.269586	0.787479	0.817006
CG17259	CG17259	FBgn0031497	77.3553	-0.221926	0.504578	-0.439825	0.660064	0.709301
CG17260	CG17260	FBgn0031498	1.03081	1.07353	4.34138	0.247279	0.804693	0.832116
CG17262	cnir	FBgn0243513	0.529583	-1.27502	3.86609	-0.329796	0.741554	0.780577
CG17264	CG17264	FBgn0031490	10.6772	-2.02979	0.839679	-2.41734	0.0156342	0.0310656
CG17266	CG17266	FBgn0033089	5.70647	-3.87798	1.45601	-2.66342	0.00773499	0.017751
CG17269	Fancd2	FBgn0038827	2.6437	-4.52533	1.86701	-2.42383	0.0153578	0.0306424
CG17271	CG17271	FBgn0038829	5.71362	-1.04427	1.0101	-1.03382	0.30122	0.36346
CG17272	CG17272	FBgn0038830	5.88253	-2.1119	1.03384	-2.04277	0.0410748	0.0677319
CG17273	CG17273	FBgn0027493	60.3725	-0.513653	0.563535	-0.911484	0.362041	0.424408
CG17278	CG17278	FBgn0046763	37.4311	-1.53194	0.536727	-2.85422	0.00431429	0.0111929
CG1728	Tim8	FBgn0027359	8.10752	-3.15563	0.961369	-3.28243	0.00102917	0.00370017
CG17280	levy	FBgn0034877	38.584	-1.67249	0.560987	-2.98135	0.00286985	0.00808948
CG17282	CG17282	FBgn0038857	68.1121	-3.50908	0.547548	-6.40871	1.46754e-10	1.67593e-08
CG17286	spd-2	FBgn0027500	4.78599	-4.01384	1.27327	-3.15239	0.00161938	0.00518679
CG17291	Pp2A-29B	FBgn0005776	157.629	-1.89744	0.52887	-3.58772	0.00033358	0.00154743
CG17292	CG17292	FBgn0032029	13.1099	-3.9627	0.835403	-4.74346	2.101e-06	3.142e-05
CG17293	CG17293	FBgn0032030	28.4012	-1.79424	0.615229	-2.91637	0.00354127	0.00954131
CG17294	CG17294	FBgn0032032	30.3541	-1.23763	0.52766	-2.34552	0.0190008	0.0363629
CG17295	CG17295	FBgn0032034	24.2651	-2.36122	0.631705	-3.73784	0.000185605	0.00098879
CG17299	SNF4Agamma	FBgn0025803	35.5732	-1.7375	0.537399	-3.23316	0.00122427	0.00422045
CG17320	ScpX	FBgn0015808	4.97446	-0.225185	0.999352	-0.225331	0.821722	0.846937
CG17327	CG17327	FBgn0038107	35.6595	0.499751	0.577516	0.865345	0.38685	0.447997
CG17331	CG17331	FBgn0032596	49.1339	-2.06061	0.506318	-4.06978	4.70569e-05	0.000341178
CG17333	CG17333	FBgn0030239	0.9986	-3.81269	4.32364	-0.881824	0.377872	0.439522
CG17337	CG17337	FBgn0259979	41.734	-0.944198	0.518202	-1.82207	0.0684447	0.103242
CG17342	Lk6	FBgn0017581	81.8952	-0.0547322	0.466909	-0.117222	0.906684	0.920608
CG17343	CG17343	FBgn0032751	2.65806	-5.06002	1.90699	-2.65341	0.00796828	0.0181628
CG17347	l(2)37Ce	FBgn0086446	37.5059	-2.99847	0.611866	-4.90053	9.55791e-07	1.76051e-05
CG17350	CG17350	FBgn0032772	2.12847	4.53624	1.85276	2.44836	0.0143506	0.0290107
CG17358	Taf12	FBgn0011290	16.2806	-1.18627	0.695193	-1.70638	0.0879367	0.127854
CG17359	CG17359	FBgn0036396	2.09778	-3.18321	2.10543	-1.5119	0.130558	0.178681
CG17367	Lnk	FBgn0028717	4.68029	1.00195	1.16902	0.857088	0.391396	0.452403
CG17369	Vha55	FBgn0005671	44.2865	-0.857541	0.55713	-1.53921	0.123753	0.170916
CG1737	CG1737	FBgn0030293	19.7015	-1.14932	0.626996	-1.83306	0.0667936	0.101214
CG17370	CG17370	FBgn0039381	12.1681	-0.877032	0.798055	-1.09896	0.271785	0.332764
CG1738	CG1738	FBgn0030291	13.9007	-2.10817	0.757762	-2.7821	0.00540079	0.0133711
CG17383	jigr1	FBgn0039350	6.11079	-6.17974	1.44359	-4.2808	1.8622e-05	0.000167093
CG17385	CG17385	FBgn0033934	4.2262	-2.15605	1.14116	-1.88935	0.0588446	0.0909904
CG1740	Ntf-2	FBgn0031145	371.284	-0.850738	0.442107	-1.92428	0.0543192	0.0852095
CG1742	Mgstl	FBgn0025814	373.196	-0.690201	0.486236	-1.41948	0.15576	0.207846
CG1743	Gs2	FBgn0001145	3.32704	-0.406838	1.31598	-0.309152	0.757206	0.792933
CG17437	wds	FBgn0040066	41.7198	-1.27038	0.574322	-2.21197	0.0269691	0.0484672
CG17446	CG17446	FBgn0030121	19.8509	-2.70152	0.610986	-4.42158	9.79836e-06	0.000101725
CG1745	CG1745	FBgn0030301	7.97727	-1.40536	0.803711	-1.74859	0.0803627	0.118017
CG17454	CG17454	FBgn0039977	8.95871	-1.01754	0.95659	-1.06372	0.287457	0.349162
CG1746	CG1746	FBgn0039830	266.327	-1.2674	0.505836	-2.50556	0.0122259	0.0256398
CG17469	Mitf	FBgn0067895	9.61472	-1.12774	0.786829	-1.43328	0.151779	0.203397
CG1747	Sk1	FBgn0030300	3.40556	-1.07522	1.22669	-0.876524	0.380745	0.442512
CG17471	CG17471	FBgn0039924	29.3443	-0.800817	0.55176	-1.45139	0.146673	0.197608
CG17484	p120ctn	FBgn0015587	9.15225	-0.614226	0.724483	-0.847812	0.396542	0.457258
CG17486	CG17486	FBgn0032997	9.79099	-0.21651	0.859008	-0.252047	0.801005	0.828985
CG17489	RpL5	FBgn0064225	1716.86	-1.00559	0.489205	-2.05557	0.0398244	0.0661039
CG1749	CG1749	FBgn0030305	25.5177	-2.16446	0.611085	-3.542	0.000397105	0.00175897
CG17490	CG17490	FBgn0040009	15.9481	-0.643866	0.659178	-0.976772	0.328682	0.39144
CG17492	mib2	FBgn0086442	19.79	-1.10457	0.681771	-1.62014	0.105202	0.148655
CG17493	CG17493	FBgn0040010	30.4642	-1.09105	0.535778	-2.03639	0.0417111	0.0686236
CG17494	CG17494	FBgn0040011	63.298	-1.0543	0.523685	-2.01323	0.0440899	0.0716875
CG17498	mad2	FBgn0035640	64.6498	-3.2379	0.569541	-5.68509	1.30742e-08	6.5202e-07
CG17508	CG17508	FBgn0039970	15.955	-0.868151	0.66156	-1.31228	0.189426	0.244862
CG17509	pds5	FBgn0033676	43.8056	-1.34517	0.534427	-2.51703	0.0118349	0.0249447
CG1751	Spase25	FBgn0030306	50.951	-1.23718	0.522746	-2.3667	0.0179474	0.0347603
CG17510	CG17510	FBgn0039969	9.21678	-1.18839	0.82692	-1.43713	0.150681	0.202276
CG17515	Rab21	FBgn0039966	3.48672	-1.21406	1.10229	-1.10139	0.270726	0.331662
CG17520	CkIIalpha	FBgn0000258	171.62	-1.24046	0.472688	-2.62427	0.00868361	0.0193823
CG17521	Qm	FBgn0024733	441.375	-1.29492	0.44799	-2.89051	0.00384617	0.0101932
CG17523	GstE2	FBgn0063498	129.078	-1.41208	0.456761	-3.09151	0.00199144	0.00608925
CG17524	GstE3	FBgn0063497	35.3261	-1.59147	0.597268	-2.66458	0.00770848	0.0177287
CG17528	CG17528	FBgn0032999	3.39604	-2.67093	1.51525	-1.76269	0.0779521	0.115123
CG1753	CG1753	FBgn0031148	20.7175	-0.635291	0.654176	-0.97113	0.331483	0.394029
CG17530	GstE6	FBgn0063494	413.261	1.13281	0.480822	2.35599	0.0184734	0.035559
CG17531	GstE7	FBgn0063493	70.9627	-1.25844	0.485628	-2.59136	0.00955961	0.0209139
CG17533	GstE8	FBgn0063492	48.6968	0.205927	0.583429	0.35296	0.724118	0.76543
CG17534	GstE9	FBgn0063491	105.159	-0.199549	0.490158	-0.407111	0.683926	0.730817
CG17540	Spf45	FBgn0086683	29.7454	-1.77725	0.628731	-2.82673	0.00470262	0.0120095
CG17544	CG17544	FBgn0032775	181.488	-0.891001	0.52251	-1.70523	0.0881509	0.128087
CG17556	CG17556	FBgn0038462	16.3014	-1.54807	0.702796	-2.20273	0.0276139	0.0493156
CG17559	dnt	FBgn0024245	4.58674	-2.62131	1.22274	-2.1438	0.032049	0.0554392
CG17565	CG17565	FBgn0038424	9.40377	-2.37198	0.890572	-2.66344	0.0077347	0.017751
CG17568	CG17568	FBgn0032763	7.32092	-3.96951	1.12313	-3.53433	0.000408804	0.00179187
CG17569	gry	FBgn0035416	29.2617	-2.02222	0.656782	-3.07898	0.00207709	0.00629795
CG17570	CG17570	FBgn0260000	2.07979	4.40474	1.9253	2.28782	0.0221478	0.0412669
CG17574	CG17574	FBgn0033777	91.9618	2.92215	0.600512	4.86611	1.13817e-06	2.00247e-05
CG17577	Cyp9h1	FBgn0033775	4.34167	2.09087	1.23139	1.69798	0.0895122	0.129665
CG1759	cad	FBgn0000251	1.22205	-1.27502	4.40736	-0.289294	0.772356	0.803806
CG17592	Usf	FBgn0029711	1.88495	1.25951	1.96301	0.641621	0.521119	0.578345
CG17593	CG17593	FBgn0031544	31.3255	-2.04251	0.634299	-3.2201	0.00128145	0.00436724
CG17597	CG17597	FBgn0032715	3.54	-5.89622	1.66257	-3.54644	0.000390472	0.0017394
CG17598	CG17598	FBgn0031194	87.1539	-0.451704	0.516402	-0.874713	0.38173	0.443352
CG17600	CG17600	FBgn0031195	4.60755	-0.872499	1.17565	-0.742139	0.458003	0.516374
CG17603	Taf1	FBgn0010355	18.6977	-1.48024	0.649014	-2.28075	0.0225631	0.0418813
CG17608	fu12	FBgn0026718	2.29922	0.0759804	1.56741	0.048475	0.961338	0.968406
CG17610	grk	FBgn0001137	2.82274	-3.19912	1.72284	-1.85688	0.0633276	0.0968511
CG17612	CG17612	FBgn0031597	2.92325	-4.1831	1.77419	-2.35775	0.0183861	0.0354568
CG1762	betaInt-nu	FBgn0010395	75.3385	0.21025	0.453374	0.463744	0.642831	0.694107
CG1763	nod	FBgn0002948	13.6135	-4.51699	1.06161	-4.25485	2.09189e-05	0.000180483
CG1764	CG1764	FBgn0030467	3.21887	-1.19245	1.37773	-0.865518	0.386755	0.447997
CG17642	mRpL48	FBgn0031357	4.44434	-5.68653	1.57011	-3.62174	0.000292623	0.00139557
CG17646	CG17646	FBgn0031362	16.5558	-1.00633	0.721901	-1.394	0.163317	0.216254
CG1765	EcR	FBgn0000546	18.4778	-0.462265	0.663892	-0.696296	0.486243	0.544402
CG17652	CG17652	FBgn0031361	1.52632	-5.47844	4.27137	-1.2826	0.199634	0.256261
CG17654	Eno	FBgn0000579	169.576	-0.0553255	0.494372	-0.111911	0.910894	0.924285
CG17657	frtz	FBgn0086698	2.21641	0.00382517	1.71555	0.00222971	0.998221	0.99838
CG17660	CG17660	FBgn0031356	30.5637	-2.71937	0.617264	-4.40551	1.05533e-05	0.000107612
CG17665	CG17665	FBgn0039997	34.5019	-0.74241	0.663877	-1.11829	0.263441	0.324002
CG17667	CG17667	FBgn0036312	6.89047	-0.0381446	0.992658	-0.0384267	0.969347	0.975404
CG17678	cta	FBgn0000384	8.25029	-1.09082	0.798674	-1.36579	0.172006	0.225924
CG1768	dia	FBgn0011202	14.0722	-1.23773	0.764774	-1.61842	0.105572	0.149078
CG17680	CG17680	FBgn0062440	10.4069	-2.79359	0.864282	-3.23226	0.00122813	0.00422912
CG17681	CG17681	FBgn0032668	0.796567	-1.27502	3.1972	-0.398793	0.690045	0.736228
CG17683	CG17683	FBgn0040002	15.4389	-1.62972	0.711131	-2.29173	0.0219211	0.040905
CG17686	DIP1	FBgn0024807	30.4492	-1.33143	0.687229	-1.9374	0.0526967	0.0830585
CG17689	CG17689	FBgn0036374	4.57906	-3.60971	1.3446	-2.6846	0.00726177	0.0169118
CG17698	CG17698	FBgn0040056	5.06663	-0.875163	0.967113	-0.904923	0.365506	0.427494
CG1770	HDAC4	FBgn0041210	84.3193	-0.0757697	0.446637	-0.169645	0.865289	0.885449
CG17704	Nipped-B	FBgn0026401	32.353	0.459642	0.548207	0.838446	0.401781	0.462534
CG1771	mew	FBgn0004456	149.697	-1.68816	0.48079	-3.51122	0.000446062	0.00190983
CG17712	CG17712	FBgn0027597	13.2297	-3.00051	0.805178	-3.72651	0.000194146	0.0010202
CG17715	CG17715	FBgn0041004	63.7343	-1.7728	0.524466	-3.3802	0.000724342	0.0028166
CG1772	dap	FBgn0010316	9.21929	-1.74374	0.871778	-2.00021	0.0454771	0.0734785
CG17721	CG17721	FBgn0037885	2.37781	-3.38104	1.8673	-1.81066	0.0701931	0.105348
CG17723	ZnT63C	FBgn0035432	194.169	-1.25369	0.424612	-2.95255	0.00315165	0.00870833
CG17725	Pepck	FBgn0003067	127.655	-1.26676	0.452458	-2.79972	0.00511462	0.0128192
CG17726	CG17726	FBgn0037880	1.60417	-4.61788	2.1778	-2.12044	0.033969	0.0580095
CG17734	CG17734	FBgn0037890	22.3026	-1.52938	0.610352	-2.50573	0.01222	0.0256358
CG17737	CG17737	FBgn0035423	137.417	-1.27086	0.557519	-2.2795	0.0226375	0.0420048
CG17743	pho	FBgn0002521	18.6669	-0.834682	0.716377	-1.16514	0.243961	0.303489
CG17746	CG17746	FBgn0035425	16.8608	-2.03823	0.779481	-2.61486	0.00892634	0.0198255
CG1775	Med	FBgn0011655	78.2219	-2.02507	0.536275	-3.77617	0.000159256	0.000882085
[truncated: 4,282 more rows]
