# Supplementary material for: The NSL complex-mediated nucleosome landscape is required to maintain transcription fidelity and suppression of transcription noise
Source: Genes Dev. 2019 Apr 1;33(7-8):452–65. doi: 10.1101/gad.321489.118 (PMC6446542; doi:10.1101/gad.321489.118)
Supplement: Supplemental Material [file supp_gad.321489.118_Supplemental_Table_S1.xlsx]

## Sheet: fraction_counts.tsv
Supplementary Table S1: Nucleosome read count
Mnase digestion concentration: (80U/ml)
Samples	Replicates	Read counts +1 nucleosomes	Read counts -1 nucleosomes
GST	1	1612097	1202749
	2	1540611	1081914
NSL1	1	1254659	1018309
	2	1208056	988238
NURF301	1	1256380	926189
	2	1715683	1291914
INO80	1	1444668	1033169
	2	1498527	1044683
Mnase digestion concentration: (320U/ml)
Samples	Replicates	Read counts +1 nucleosomes	Read counts -1 nucleosomes
GST	1	1218881	770665
	2	1532612	915756
NSL1	1	1437684	1100305
	2	1411126	1047160
NURF301	1	1294501	827757
	2	1475156	881065
INO80	1	1311785	825691
	2	1099677	665427
Mnase digestion concentration: (1280U/ml)
Samples	Replicates	Read counts +1 nucleosomes	Read counts -1 nucleosomes
GST	1	1320807	794218
	2	1045479	623744
NSL1	1	1271066	850368
	2	1249358	817495
NURF301	1	1393823	798184
	2	1342490	770561
INO80	1	1532386	909956
	2	1101846	643636
