# Supplementary material for: The NSL complex-mediated nucleosome landscape is required to maintain transcription fidelity and suppression of transcription noise
Source: Genes Dev. 2019 Apr 1;33(7-8):452–65. doi: 10.1101/gad.321489.118 (PMC6446542; doi:10.1101/gad.321489.118)
Supplement: Supplemental Material [file supp_gad.321489.118_Supplemental_Table_S2.xlsx]

## Sheet: RNA-seq results NSL1 versus GST
CG number	symbol	Fbgn	baseMean	log2FoldChange	lfcSE	stat	pvalue	padj
CG00000	RhoGAP1A	FBgn0025836	41.8175	0.675739	0.631525	1.07001	0.284614	0.358681
CG10000	CG10000	FBgn0039596	0.918921	-4.26574	4.29113	-0.994083	0.320182	NA
CG10001	AR-2	FBgn0039595	0.056385	0.216481	4.39249	0.0492842	0.960693	NA
CG10002	fkh	FBgn0000659	2.49101	0.00782302	1.4653	0.00533885	0.99574	0.996246
CG10005	CG10005	FBgn0037972	10.8266	2.17058	0.839658	2.58508	0.00973571	0.0220149
CG10006	CG10006	FBgn0036461	1.8091	2.82453	1.88991	1.49453	0.135037	0.191881
CG10007	Tango9	FBgn0037971	1105.98	-0.584872	0.558379	-1.04745	0.294894	0.369086
CG10009	Noa36	FBgn0026400	1635.02	-1.43932	0.558325	-2.57792	0.0099397	0.0223792
CG10011	CG10011	FBgn0039590	2896.73	-1.1166	0.559756	-1.99479	0.0460656	0.0798428
CG10013	CG10013	FBgn0038012	0.295239	-1.77778	3.87434	-0.45886	0.646335	NA
CG10014	CG10014	FBgn0038000	0.191081	-0.825022	4.40736	-0.187192	0.85151	NA
CG10016	drm	FBgn0024244	5.61645	1.6953	1.06361	1.59391	0.110956	0.163121
CG10018	Snm1	FBgn0037338	581.444	-5.40303	0.544627	-9.9206	3.38697e-23	5.44585e-21
CG10019	CG10019	FBgn0031568	2.6296	0.600004	1.40438	0.427239	0.669206	0.726756
CG10021	bowl	FBgn0004893	2330.21	-0.280514	0.564532	-0.496897	0.619262	0.682602
CG10023	Fak56D	FBgn0020440	1749.89	-1.94068	0.559927	-3.46596	0.000528343	0.00178899
CG10026	CG10026	FBgn0032785	453.155	-1.17675	0.557054	-2.11245	0.0346483	0.0635778
CG10029	CG10029	FBgn0037498	0	NA	NA	NA	NA	NA
CG10031	CG10031	FBgn0031563	2.72061	4.34787	1.66306	2.61439	0.00893873	0.020495
CG10032	CG10032	FBgn0037493	0	NA	NA	NA	NA	NA
CG10033	for	FBgn0000721	2076.08	-1.20295	0.565968	-2.12547	0.0335472	0.0619033
CG10034	tj	FBgn0000964	0.418713	-1.41671	3.5738	-0.396415	0.691799	NA
CG10035	CG10035	FBgn0038028	0.361943	1.39903	3.86631	0.361851	0.717463	NA
CG10036	otp	FBgn0015524	0.128825	0.216471	4.39249	0.0492821	0.960694	NA
CG10037	vvl	FBgn0086680	0	NA	NA	NA	NA	NA
CG10038	CG10038	FBgn0038013	869.689	-4.13193	0.578685	-7.14021	9.31902e-13	1.76524e-11
CG10039	CG10039	FBgn0031581	82.9565	2.3305	0.62322	3.73944	0.000184429	0.000707959
CG1004	rho	FBgn0004635	2222.95	0.891845	0.565558	1.57693	0.114812	0.167714
CG10041	CG10041	FBgn0038014	77.0655	-0.0133851	0.611021	-0.0219061	0.982523	0.987234
CG10042	MBD-R2	FBgn0038016	5525.87	-0.210954	0.560665	-0.376257	0.706726	0.758471
CG10043	rtGEF	FBgn0015803	4387.16	-0.936991	0.562041	-1.66712	0.09549	0.143929
CG10045	GstD1	FBgn0001149	12265.5	0.273872	0.56231	0.487047	0.626225	0.688889
CG10047	SytIV	FBgn0028400	0.694288	2.03799	2.573	0.792067	0.428321	NA
CG10050	CG10050	FBgn0037492	239.804	-2.34346	0.540892	-4.33258	1.47374e-05	7.34633e-05
CG10051	CG10051	FBgn0034437	3.03201	-1.02729	1.37045	-0.7496	0.453496	0.527196
CG10052	Rx	FBgn0020617	0.0804887	-0.825005	4.40736	-0.187188	0.851513	NA
CG10053	CG10053	FBgn0037490	145.032	-4.85382	0.586065	-8.28205	1.21076e-16	4.71381e-15
CG10055	CG10055	FBgn0037482	1954.17	0.394804	0.560421	0.704478	0.481135	0.553772
CG10059	MAGE	FBgn0037481	351.616	-5.03793	0.559962	-8.99693	2.32126e-19	1.5142e-17
CG10060	G-ialpha65A	FBgn0001104	22485.6	-0.638878	0.5656	-1.12956	0.258662	0.330947
CG10061	Sas-4	FBgn0011020	756.888	-2.83667	0.557457	-5.08859	3.60732e-07	2.48476e-06
CG10062	CG10062	FBgn0034439	4.73915	0.246861	0.999286	0.247038	0.804879	0.840995
CG10063	CG10063	FBgn0035727	41.0519	-2.92067	0.581886	-5.01931	5.18572e-07	3.4513e-06
CG10064	CG10064	FBgn0035724	17.5116	-1.94894	0.757001	-2.57455	0.0100369	0.0225665
CG10067	Act57B	FBgn0000044	34.6552	1.91007	0.850572	2.24563	0.0247278	0.0481362
CG10068	CG10068	FBgn0037473	536.995	-3.76344	0.592689	-6.34977	2.15637e-10	2.73011e-09
CG10069	CG10069	FBgn0034611	2220.41	-1.64986	0.559923	-2.94658	0.00321307	0.00857224
CG1007	emc	FBgn0000575	2665.81	-0.105158	0.562012	-0.187109	0.851575	0.880446
CG10071	RpL29	FBgn0016726	19480.9	-1.04846	0.565811	-1.85303	0.0638785	0.103795
CG10072	sgl	FBgn0010851	16587.9	-1.67559	0.559033	-2.9973	0.00272383	0.00746513
CG10073	CG10073	FBgn0034440	1.75711	-0.121816	1.7473	-0.069717	0.944419	0.956361
CG10075	CG10075	FBgn0035722	887.356	-3.74792	0.604395	-6.20111	5.60675e-10	6.54343e-09
CG10076	spir	FBgn0003475	10054.1	0.123856	0.563885	0.219647	0.826146	0.858209
CG10077	CG10077	FBgn0035720	20821.6	-1.1088	0.557377	-1.98932	0.0466656	0.0807264
CG10078	Prat2	FBgn0041194	1.44808	1.368	1.91351	0.714919	0.474659	0.547726
CG10079	Egfr	FBgn0003731	28.2497	0.543953	0.634428	0.857392	0.391228	0.465804
CG10080	CG10080	FBgn0034641	5756.74	-0.161229	0.562235	-0.286763	0.774293	0.815351
CG10081	CG10081	FBgn0034441	0.413543	-0.892271	3.47637	-0.256668	0.797435	NA
CG10082	CG10082	FBgn0034644	1934.93	-1.24342	0.555101	-2.23998	0.025092	0.0487583
CG10083	CG10083	FBgn0036372	2408.07	-1.58357	0.561744	-2.81903	0.00481693	0.0121409
CG10084	swm	FBgn0002044	7206.86	-0.624353	0.558927	-1.11706	0.26397	0.33667
CG10086	CG10086	FBgn0037517	2.57488	0.0120685	1.41397	0.00853518	0.99319	0.995211
CG10089	CG10089	FBgn0036369	200.344	-4.24796	0.579698	-7.32789	2.33801e-13	4.96324e-12
CG1009	Psa	FBgn0035226	16230.8	0.574476	0.559392	1.02696	0.304437	0.379055
CG10090	Tim17a1	FBgn0038018	2.22847	2.5225	1.69427	1.48884	0.136529	0.193832
CG10091	GstD9	FBgn0038020	2358.43	1.40208	0.562376	2.49314	0.0126618	0.0273987
CG10092	CG10092	FBgn0037526	379.126	-4.36051	0.606357	-7.19132	6.41678e-13	1.24912e-11
CG10093	Cyp313a3	FBgn0038007	0.268577	0.335079	4.38523	0.0764107	0.939092	NA
CG10094	Cyp313a2	FBgn0038006	0	NA	NA	NA	NA	NA
CG10095	dpr15	FBgn0037993	0	NA	NA	NA	NA	NA
CG10096	CG10096	FBgn0038032	87.5708	1.21057	0.595219	2.03383	0.041969	0.0743515
CG10097	CG10097	FBgn0038033	87.3103	1.20397	0.594235	2.02609	0.0427559	0.0754414
CG10098	CG10098	FBgn0037472	926.109	-1.13589	0.554689	-2.0478	0.04058	0.0723069
CG10101	CG10101	FBgn0037501	0	NA	NA	NA	NA	NA
CG10102	CG10102	FBgn0033927	0.980554	1.86137	2.30339	0.808097	0.419035	NA
CG10103	CG10103	FBgn0035715	4307.24	-0.735503	0.553785	-1.32814	0.184132	0.24852
CG10104	CG10104	FBgn0033933	0.231981	1.27868	4.3434	0.294396	0.768455	NA
CG10105	Sin1	FBgn0033935	370.92	-2.58277	0.56902	-4.53899	5.65255e-06	3.07781e-05
CG10106	Tsp42Ee	FBgn0029506	32103.8	-0.760889	0.568257	-1.33899	0.180575	0.244389
CG10107	CG10107	FBgn0035713	8393.64	-1.0564	0.567689	-1.86088	0.0627609	0.102282
CG10108	phyl	FBgn0013725	0	NA	NA	NA	NA	NA
CG10109	L	FBgn0001332	1453.89	-0.864205	0.55026	-1.57054	0.116289	0.16942
CG10110	cpsf	FBgn0024698	2825.72	-2.26524	0.554585	-4.08456	4.41598e-05	0.0001988
CG10112	Cpr51A	FBgn0033942	7.65479	-0.0651686	1.06591	-0.0611388	0.951249	0.962136
CG10113	wa-cup	FBgn0037502	0	NA	NA	NA	NA	NA
CG10116	CG10116	FBgn0036367	0.453136	2.31787	3.19814	0.724755	0.468602	NA
CG10117	ttv	FBgn0020245	3108.21	-1.22991	0.560992	-2.19239	0.0283514	0.0538803
CG10118	ple	FBgn0005626	9.59881	3.165	1.05201	3.00853	0.00262519	0.00722495
CG10119	LamC	FBgn0010397	1479.2	-0.39102	0.569452	-0.686659	0.492297	0.564312
CG10120	Men	FBgn0002719	7806.11	-0.996395	0.572184	-1.74139	0.0816153	0.12662
CG10121	SP1173	FBgn0035710	11.418	1.18848	0.763704	1.5562	0.11966	0.173586
CG10122	RpI1	FBgn0019938	5477.63	-0.874282	0.569548	-1.53505	0.124773	0.179943
CG10123	Top3alpha	FBgn0040268	2611.81	-3.39135	0.563192	-6.02166	1.72639e-09	1.83534e-08
CG10124	eIF4E-4	FBgn0035709	0	NA	NA	NA	NA	NA
CG10125	zpg	FBgn0024177	468.812	-4.28979	0.553806	-7.74602	9.4815e-15	2.5728e-13
CG10126	CG10126	FBgn0038088	237.631	0.969475	0.579855	1.67193	0.0945386	0.142823
CG10128	tra2	FBgn0003742	1476.73	-2.49621	0.553413	-4.51057	6.46542e-06	3.48002e-05
CG10129	ndl	FBgn0002926	173.975	-3.84147	0.595841	-6.44715	1.13975e-10	1.50895e-09
CG10130	Sec61beta	FBgn0010638	5975.38	-1.42194	0.565145	-2.51607	0.0118672	0.0259299
CG10131	CG10131	FBgn0033949	1068.98	-1.33496	0.556301	-2.39971	0.0164083	0.0339114
CG10132	CG10132	FBgn0032798	30.5335	-0.0851103	0.644207	-0.132116	0.894892	0.915907
CG10133	CG10133	FBgn0036366	584.039	-1.80957	0.565212	-3.20158	0.00136677	0.00409325
CG10134	beat-Va	FBgn0038087	0.248402	-1.80387	4.40522	-0.409484	0.682184	NA
CG10137	CG10137	FBgn0032800	622.654	-3.00383	0.545887	-5.50266	3.74101e-08	3.08102e-07
CG10138	PpD5	FBgn0005778	0.216192	-1.77741	4.40616	-0.403393	0.686659	NA
CG10139	CG10139	FBgn0033951	854.683	-1.99131	0.574309	-3.46732	0.000525679	0.00178058
CG1014	robl62A	FBgn0028567	0.78412	1.74636	3.07585	0.567764	0.570195	NA
CG10140	CG10140	FBgn0036363	0.207659	-0.825024	4.40736	-0.187192	0.85151	NA
CG10142	Ance-5	FBgn0035076	90.3884	-0.587577	0.567639	-1.03513	0.300611	0.375002
CG10143	Adgf-E	FBgn0033952	0.287526	-2.5747	4.36533	-0.589807	0.55532	NA
CG10144	CG10144	FBgn0035704	1011.93	-1.81367	0.550783	-3.29289	0.000991648	0.00310087
CG10145	mspo	FBgn0020269	53.436	-0.306888	0.639018	-0.480249	0.63105	0.692727
CG10146	AttA	FBgn0012042	754.672	-2.04534	0.557151	-3.67107	0.000241534	0.000901862
CG10147	CG10147	FBgn0035702	118.947	-3.87588	0.579976	-6.68283	2.34364e-11	3.5244e-10
CG10148	CG10148	FBgn0038120	0	NA	NA	NA	NA	NA
CG10149	Rpn6	FBgn0028689	7304.21	-1.09108	0.559095	-1.95151	0.0509959	0.0865007
CG10151	CG10151	FBgn0033960	38.743	-5.01146	0.873169	-5.7394	9.50142e-09	8.80423e-08
CG10152	beat-IV	FBgn0039089	0	NA	NA	NA	NA	NA
CG10153	CG10153	FBgn0033962	391.541	-3.91339	0.559032	-7.0003	2.55422e-12	4.45293e-11
CG10154	CG10154	FBgn0036361	2.17942	0.645466	1.50616	0.428549	0.668251	0.725959
CG10155	Spred	FBgn0020767	2572	-1.02138	0.561031	-1.82055	0.0686755	0.109975
CG10157	CG10157	FBgn0039099	32.5287	-0.6083	0.59445	-1.0233	0.306166	0.380727
CG10158	CG10158	FBgn0031871	977.194	-1.86705	0.572226	-3.26279	0.00110322	0.0034001
CG10159	BEAF-32	FBgn0015602	1503.03	-3.48866	0.563998	-6.18559	6.18699e-10	7.1277e-09
CG10160	ImpL3	FBgn0001258	4739.81	0.353296	0.57162	0.61806	0.536535	0.60662
CG10161	eIF-3p66	FBgn0040227	9488.08	-1.34269	0.56566	-2.37367	0.0176123	0.0360069
CG10163	CG10163	FBgn0035697	14.547	0.573073	0.77471	0.739726	0.459466	0.533381
CG10164	CG10164	FBgn0039088	0	NA	NA	NA	NA	NA
CG10165	CG10165	FBgn0032801	733.79	-2.50701	0.574283	-4.36547	1.26852e-05	6.43073e-05
CG10166	CG10166	FBgn0032799	2289.99	-1.50165	0.566996	-2.64844	0.00808643	0.0188123
CG10168	CG10168	FBgn0039087	0	NA	NA	NA	NA	NA
CG1017	CG1017	FBgn0035294	1496.84	-2.45248	0.56792	-4.31835	1.57198e-05	7.78876e-05
CG10170	CG10170	FBgn0039085	0	NA	NA	NA	NA	NA
CG10171	CG10171	FBgn0036353	497.033	-3.93667	0.530725	-7.41753	1.19324e-13	2.67732e-12
CG10173	Best2	FBgn0035696	0.622625	0.235163	2.55871	0.0919069	0.926772	NA
CG10174	Ntf-2r	FBgn0032680	5.20695	-1.71292	1.23076	-1.39176	0.163994	0.225606
CG10175	CG10175	FBgn0039084	1.04818	1.94838	2.08406	0.934897	0.349841	NA
CG10176	CG10176	FBgn0032682	0.732758	0.0826641	2.38729	0.0346268	0.972377	NA
CG10177	CG10177	FBgn0039083	0	NA	NA	NA	NA	NA
CG10178	CG10178	FBgn0032684	51.6678	3.49262	0.682616	5.11652	3.11224e-07	2.16954e-06
CG10181	Mdr65	FBgn0004513	0.578528	-0.312621	2.85653	-0.109441	0.912853	NA
CG10182	CG10182	FBgn0039091	0.361672	1.37934	3.57884	0.385414	0.699931	NA
CG10183	CG10183	FBgn0039093	0.058735	-0.825005	4.40736	-0.187188	0.851513	NA
CG10184	CG10184	FBgn0039094	34.3106	2.72301	0.660094	4.12519	3.70428e-05	0.000169314
CG10185	CG10185	FBgn0038397	2.98412	-0.927057	1.26709	-0.731644	0.464386	0.538141
CG10186	CG10186	FBgn0032797	31.9157	0.294426	0.695555	0.423296	0.672079	0.729475
CG10188	CG10188	FBgn0032796	1379.86	-1.24611	0.565299	-2.20433	0.027501	0.0525701
CG10189	CG10189	FBgn0032793	1629.9	1.66297	0.566852	2.93369	0.00334959	0.00888114
CG1019	Mlp84B	FBgn0014863	25.928	0.00352279	0.681844	0.00516657	0.995878	0.996247
CG10191	CG10191	FBgn0036354	2954.84	-2.86811	0.558301	-5.13722	2.7884e-07	1.96324e-06
CG10192	ofs	FBgn0039122	3507.56	-1.05395	0.561227	-1.87793	0.0603903	0.0993394
CG10194	CG10194	FBgn0032790	477.782	-3.7983	0.543131	-6.99334	2.68416e-12	4.65475e-11
CG10195	CG10195	FBgn0032787	482.479	-7.04416	0.614231	-11.4683	1.90449e-30	3.12654e-27
CG10197	kn	FBgn0001319	5.19021	2.13514	1.10094	1.93938	0.0524554	0.0885495
CG10198	Nup98	FBgn0039120	10546	-0.298804	0.563938	-0.529853	0.596214	0.662161
CG10200	CG10200	FBgn0033968	1.90835	4.54902	1.94877	2.3343	0.0195799	0.0393275
CG10202	CG10202	FBgn0033969	0.248402	-1.80387	4.40522	-0.409484	0.682184	NA
CG10203	xl6	FBgn0028554	2980.45	-2.20357	0.545616	-4.03867	5.3754e-05	0.000235776
CG10205	CG10205	FBgn0033970	0.994993	0.772597	2.18726	0.353226	0.723919	NA
CG10206	nop5	FBgn0026196	13915.9	-0.809619	0.569172	-1.42245	0.154895	0.215405
CG10207	NaPi-T	FBgn0016684	108.13	-1.29451	0.610434	-2.12065	0.0339515	0.0625088
CG10208	CG10208	FBgn0039118	91.1557	-1.07384	0.592199	-1.8133	0.0697851	0.111534
CG10209	CG10209	FBgn0033971	687.123	-1.69221	0.557924	-3.03304	0.00242104	0.00673271
CG1021	CG1021	FBgn0037443	2138.96	-0.619581	0.552114	-1.1222	0.261778	0.334308
CG10210	tst	FBgn0039117	905.939	-2.9763	0.571269	-5.20997	1.88871e-07	1.37095e-06
CG10211	CG10211	FBgn0032685	5.04337	3.6788	1.40476	2.61881	0.00882371	0.020269
CG10212	SMC2	FBgn0027783	3588.51	-2.72103	0.545395	-4.9891	6.06603e-07	3.98336e-06
CG10214	CG10214	FBgn0039115	476.165	-3.02739	0.556696	-5.43814	5.38407e-08	4.2907e-07
CG10215	Ercc1	FBgn0028434	222.356	-4.49649	0.575138	-7.8181	5.36258e-15	1.55357e-13
CG10217	CG10217	FBgn0039113	1062.57	-0.911781	0.564998	-1.61378	0.106576	0.157695
CG10219	CG10219	FBgn0039112	806.19	-4.34057	0.512693	-8.46622	2.53491e-17	1.12981e-15
CG10221	CG10221	FBgn0028475	2802.5	-1.21657	0.553425	-2.19826	0.0279306	0.0532345
CG10222	CG10222	FBgn0036356	134.33	-3.19721	0.62941	-5.07969	3.78049e-07	2.59678e-06
CG10223	Top2	FBgn0003732	17628.2	-1.52347	0.553334	-2.75325	0.00590063	0.0144688
CG10225	CG10225	FBgn0039110	1992.23	-2.23044	0.564305	-3.95254	7.73254e-05	0.000325216
CG10226	CG10226	FBgn0035695	3.13204	1.8577	1.30804	1.42021	0.155546	0.216096
CG10228	Pcf11	FBgn0022063	4712.35	-1.06943	0.567958	-1.88294	0.059709	0.0985314
CG10229	katanin-60	FBgn0040208	1812.23	-1.31941	0.556022	-2.37296	0.0176464	0.0360691
CG10230	Rpn9	FBgn0028691	2995.74	-1.70398	0.573282	-2.97233	0.0029555	0.00799551
CG10232	CG10232	FBgn0039108	93.2108	1.31273	0.571409	2.29735	0.0215987	0.042815
CG10233	retinophilin	FBgn0087005	5.02067	-0.935604	1.07779	-0.868073	0.385354	0.460592
CG10234	Hs2st	FBgn0024230	892.002	-1.46419	0.577244	-2.53652	0.0111962	0.0247381
CG10236	LanA	FBgn0002526	92120.2	-1.81286	0.559909	-3.23777	0.00120466	0.00367593
CG10237	CG10237	FBgn0032783	68.3668	-1.16705	0.616794	-1.89212	0.0584746	0.0969491
CG10238	CG10238	FBgn0039280	732.099	-1.35991	0.560009	-2.42837	0.0151669	0.0317859
CG1024	CG1024	FBgn0027514	776.694	-3.09187	0.561025	-5.51111	3.56582e-08	2.94659e-07
CG10240	Cyp6a22	FBgn0013773	191.449	-1.91857	0.531805	-3.60766	0.00030897	0.00111929
CG10241	Cyp6a17	FBgn0015714	2364.24	-0.0954324	0.547892	-0.174181	0.861723	0.888706
CG10242	Cyp6a23	FBgn0033978	1003.18	1.14451	0.563652	2.03053	0.0423027	0.0748485
CG10243	Cyp6a19	FBgn0033979	64.0162	1.14169	0.663379	1.72102	0.0852472	0.13118
CG10244	Cad96Ca	FBgn0022800	89.4043	1.10764	0.641575	1.72644	0.0842685	0.130081
CG10245	Cyp6a20	FBgn0033980	6381.17	0.561174	0.560686	1.00087	0.316889	0.391868
CG10246	Cyp6a9	FBgn0013771	73.1711	0.265163	0.629871	0.42098	0.67377	0.730708
CG10247	Cyp6a21	FBgn0033981	55.8318	1.21778	0.611362	1.99192	0.0463802	0.0803173
CG10248	Cyp6a8	FBgn0013772	252.222	2.65295	0.588463	4.50827	6.53588e-06	3.51411e-05
CG10249	CG10249	FBgn0027596	2623.39	-1.164	0.570949	-2.03871	0.041479	0.0736292
CG10250	nau	FBgn0002922	2.97177	-0.319587	1.26476	-0.252685	0.800512	0.837622
CG10251	CG10251	FBgn0043005	0	NA	NA	NA	NA	NA
CG10252	CG10252	FBgn0039104	0	NA	NA	NA	NA	NA
CG10253	CG10253	FBgn0033983	2.90614	0.435065	1.25767	0.345929	0.729396	0.778315
CG10254	CG10254	FBgn0027512	1506.48	-2.78142	0.551402	-5.04427	4.55262e-07	3.08202e-06
CG10255	Lap1	FBgn0033984	1944.92	-1.09461	0.568643	-1.92496	0.0542346	0.090945
CG10257	CG10257	FBgn0033985	1.1527	-1.78054	2.35556	-0.755888	0.449716	NA
CG10260	CG10260	FBgn0040335	3948.03	-1.45261	0.554208	-2.62106	0.00876556	0.0201448
CG10261	aPKC	FBgn0022131	2691.29	-1.23877	0.558643	-2.21747	0.0265909	0.0511764
CG10262	CG10262	FBgn0032813	43.8653	-5.55675	0.837105	-6.63806	3.17838e-11	4.67269e-10
CG10263	CG10263	FBgn0032812	1067.26	-2.62497	0.557692	-4.70686	2.51565e-06	1.47759e-05
CG10264	CG10264	FBgn0038394	5.14652	-3.27731	1.1497	-2.85057	0.00436411	0.0111857
CG10265	CG10265	FBgn0033990	314.745	-4.177	0.565096	-7.39166	1.45009e-13	3.17409e-12
CG10267	CG10267	FBgn0037446	2230.61	-2.1062	0.549505	-3.8329	0.000126639	0.000504406
CG10268	CG10268	FBgn0032811	381.605	-3.79119	0.563943	-6.72264	1.78457e-11	2.76383e-10
CG10269	D19A	FBgn0022935	1084.33	-1.97018	0.554775	-3.55132	0.000383311	0.00134555
CG10270	D19B	FBgn0022699	899.287	-1.90606	0.55879	-3.41104	0.000647146	0.00213619
CG10272	gpp	FBgn0014963	5900.03	-0.649677	0.566488	-1.14685	0.251443	0.323055
CG10274	CG10274	FBgn0035690	959.944	-2.3508	0.56131	-4.18806	2.81355e-05	0.000132158
CG10275	kon	FBgn0032683	2858.45	-1.12179	0.558051	-2.0102	0.0444103	0.0777039
CG10277	CG10277	FBgn0037442	4539.99	-0.811593	0.562566	-1.44266	0.149116	0.208695
CG10278	GATAe	FBgn0038391	39.1657	-0.720331	0.624443	-1.15356	0.248681	0.319988
CG10279	Rm62	FBgn0003261	36265.2	-1.00275	0.558138	-1.79659	0.0724005	0.114986
CG1028	Antp	FBgn0000095	0.140313	1.15135	4.34767	0.264821	0.791147	NA
CG10280	CG10280	FBgn0037395	0.056385	0.216481	4.39249	0.0492842	0.960693	NA
CG10281	TfIIFalpha	FBgn0010282	2438.54	-2.18618	0.551832	-3.96167	7.44265e-05	0.000315177
CG10283	CG10283	FBgn0032681	134.418	1.61246	0.566996	2.84387	0.00445692	0.0113762
CG10284	CG10284	FBgn0037441	5.6109	-1.0597	1.143	-0.927118	0.353866	0.428833
CG10286	CG10286	FBgn0037439	4208.49	-0.789416	0.557813	-1.4152	0.157011	0.217843
CG10287	Gasp	FBgn0026077	1.5374	3.95078	2.01152	1.96407	0.0495217	0.0844655
CG10289	CG10289	FBgn0035688	2868.81	-1.0986	0.562141	-1.95432	0.0506631	0.0860548
CG10293	how	FBgn0017397	2560.47	-1.20277	0.558197	-2.15474	0.031182	0.0582371
CG10295	Pak	FBgn0014001	6399	-0.437839	0.565538	-0.774198	0.438813	0.512669
CG10296	Hr83	FBgn0037436	0.265568	-0.825027	4.35682	-0.189365	0.849807	NA
CG10297	Acp65Aa	FBgn0020765	0	NA	NA	NA	NA	NA
CG10298	CG10298	FBgn0037432	0.22762	-2.57469	4.36533	-0.589805	0.555321	NA
CG1030	Scr	FBgn0003339	0	NA	NA	NA	NA	NA
CG10300	CG10300	FBgn0039107	0.131175	-0.825013	4.40736	-0.18719	0.851512	NA
CG10301	CG10301	FBgn0039106	0	NA	NA	NA	NA	NA
CG10302	bsf	FBgn0032679	8745.57	-0.334581	0.555027	-0.602819	0.546629	0.616264
CG10303	Osi4	FBgn0037412	2.66663	4.67082	1.70525	2.73908	0.00616115	0.0149933
CG10305	RpS26	FBgn0004413	54846.6	-1.05445	0.55736	-1.89187	0.0585084	0.0969888
CG10306	CG10306	FBgn0034654	5514.93	-0.906534	0.561903	-1.61333	0.106673	0.157815
CG10307	CG10307	FBgn0034655	0.302856	1.22322	3.77061	0.324409	0.745628	NA
CG10308	CycJ	FBgn0010317	8.43329	0.694433	0.866327	0.801584	0.422794	0.497375
CG10309	pad	FBgn0038418	502.439	-1.75691	0.590099	-2.97731	0.00290788	0.00789271
CG1031	alpha-Est1	FBgn0015568	575.411	-1.34351	0.555017	-2.42065	0.0154926	0.0323241
CG10311	CG10311	FBgn0038420	29.8437	3.07612	0.734663	4.18712	2.82517e-05	0.00013264
CG10315	eIF2B-delta	FBgn0034858	3422.78	-0.880022	0.560686	-1.56954	0.116521	0.169733
CG10317	CG10317	FBgn0038423	0	NA	NA	NA	NA	NA
CG10318	NC2alpha	FBgn0034650	821.149	-0.0625496	0.560022	-0.111691	0.911068	0.929151
CG10320	CG10320	FBgn0034645	1517.44	-2.60899	0.564504	-4.62174	3.80542e-06	2.15175e-05
CG10321	CG10321	FBgn0034643	2539.81	-1.404	0.562099	-2.49778	0.0124975	0.0271028
CG10324	CG10324	FBgn0038454	460.189	-3.48944	0.590516	-5.90913	3.43911e-09	3.43911e-08
CG10325	abd-A	FBgn0000014	0.295173	-0.898158	4.39762	-0.204237	0.838168	NA
CG10326	CG10326	FBgn0038453	2396.36	-1.45121	0.556716	-2.60672	0.0091413	0.0208817
CG10327	TBPH	FBgn0025790	3334.43	-1.00157	0.561343	-1.78424	0.0743847	0.117475
CG10328	nonA-l	FBgn0015520	561.197	-1.38304	0.555497	-2.48973	0.0127841	0.0276391
CG10332	CG10332	FBgn0034881	1256.83	-2.71254	0.571989	-4.7423	2.11309e-06	1.25612e-05
CG10333	CG10333	FBgn0032690	1961.59	-0.796974	0.565057	-1.41043	0.158412	0.219429
CG10334	spi	FBgn0005672	6129.98	-1.71054	0.558894	-3.06058	0.00220907	0.00620328
CG10335	Pbgs	FBgn0036271	1452.32	-0.350763	0.563894	-0.622036	0.533918	0.604493
CG10336	CG10336	FBgn0032698	653.832	-2.70223	0.563558	-4.79494	1.62727e-06	9.87592e-06
CG10337	CG10337	FBgn0032805	770.717	-0.0572561	0.568158	-0.100775	0.919729	0.935978
CG10338	CG10338	FBgn0032700	675.468	-4.27408	0.56339	-7.58636	3.29013e-14	8.10195e-13
CG10339	CG10339	FBgn0034972	1.4534	0.178078	1.90183	0.0936351	0.925399	0.940388
CG1034	bcd	FBgn0000166	0.453187	-1.80391	4.40522	-0.409493	0.682178	NA
CG10340	CG10340	FBgn0022344	934.386	-3.36334	0.558548	-6.02158	1.72727e-09	1.83534e-08
CG10341	CG10341	FBgn0032701	2293.68	-0.976549	0.566739	-1.7231	0.0848701	0.130758
CG10342	npf	FBgn0027109	0	NA	NA	NA	NA	NA
CG10343	CG10343	FBgn0032703	605.46	-4.0619	0.579252	-7.01233	2.34386e-12	4.12268e-11
CG10344	CG10344	FBgn0034729	163.483	-2.60253	0.574714	-4.5284	5.94331e-06	3.22011e-05
CG10345	CG10345	FBgn0027562	0.315158	-0.825029	4.10492	-0.200985	0.84071	NA
CG10346	Grip71	FBgn0032705	1086.48	-1.96164	0.597336	-3.28398	0.00102351	0.00318331
CG10347	CG10347	FBgn0030342	1637.32	-2.69056	0.565632	-4.75674	1.96746e-06	1.17737e-05
CG10348	CG10348	FBgn0032707	6.22873	5.21138	1.5423	3.37897	0.000727586	0.0023598
CG10349	CG10349	FBgn0015350	0	NA	NA	NA	NA	NA
CG10352	CG10352	FBgn0030348	13.5375	-1.5022	0.839797	-1.78877	0.0736522	0.116617
CG10353	CG10353	FBgn0030349	5334.23	-2.28588	0.564352	-4.05044	5.11203e-05	0.000225682
CG10354	CG10354	FBgn0031868	2326.46	-1.85856	0.563361	-3.29905	0.000970133	0.00303745
CG10357	CG10357	FBgn0035453	1.01168	-2.43703	2.26813	-1.07447	0.282614	NA
CG10359	CG10359	FBgn0035452	216.299	-0.122288	0.581784	-0.210195	0.833515	0.864224
CG10360	ref(2)P	FBgn0003231	17613.2	-0.174687	0.569715	-0.306622	0.759131	0.802818
CG10361	CG10361	FBgn0036208	0.461236	-1.80128	3.38101	-0.532763	0.594198	NA
CG10362	CG10362	FBgn0030358	159.077	-0.64233	0.60392	-1.0636	0.287509	0.361757
CG10363	TepIV	FBgn0041180	29423.3	1.1358	0.558804	2.03256	0.0420974	0.0745388
CG10364	msb1l	FBgn0027949	2349.85	-2.50213	0.54898	-4.55777	5.16985e-06	2.83694e-05
CG10365	CG10365	FBgn0039109	1303.68	-0.565832	0.543905	-1.04032	0.298194	0.372553
CG10366	CG10366	FBgn0032814	742.364	-2.46138	0.558726	-4.40534	1.05617e-05	5.45246e-05
CG10367	Hmgcr	FBgn0001205	818.77	-2.94874	0.574372	-5.13385	2.83879e-07	1.99444e-06
CG10369	Irk3	FBgn0032706	0.562715	-2.38849	3.03946	-0.785828	0.431968	NA
CG10370	Tbp-1	FBgn0028684	3128.61	-1.23482	0.565138	-2.18499	0.0288894	0.0547232
CG10371	Plip	FBgn0039111	585.715	-2.50806	0.560826	-4.47207	7.74646e-06	4.0913e-05
CG10372	Faf	FBgn0025608	3051.39	-0.908743	0.563413	-1.61293	0.106761	0.157897
CG10373	CG10373	FBgn0032704	10382.3	-0.851816	0.562824	-1.51347	0.130161	0.186025
CG10374	Lsd-1	FBgn0039114	169.898	-2.0795	0.565965	-3.67425	0.000238552	0.000892079
CG10375	CG10375	FBgn0039116	1142.35	-1.79741	0.567802	-3.16556	0.00154783	0.00456744
CG10376	CG10376	FBgn0032702	4054.79	-1.28089	0.562554	-2.27693	0.0227907	0.0449066
CG10377	Hrb27C	FBgn0004838	20835.8	-1.13486	0.558271	-2.03281	0.0420719	0.0745205
CG10379	mbc	FBgn0015513	6420.16	-0.133003	0.571177	-0.232858	0.815872	0.850316
CG10382	wrapper	FBgn0025878	2.13912	1.00278	1.48555	0.675024	0.499661	0.571422
CG10383	CG10383	FBgn0032699	4030.15	-1.29772	0.559855	-2.31797	0.0204512	0.0408526
CG10384	CG10384	FBgn0034731	0.11512	0.216471	4.39249	0.0492821	0.960694	NA
CG10385	msl-1	FBgn0005617	2743.08	-1.14578	0.563953	-2.03169	0.0421847	0.0746666
CG10387	tos	FBgn0015553	323.671	-2.27804	0.576235	-3.95332	7.70743e-05	0.000324575
CG10388	Ubx	FBgn0003944	0.0467712	0.0807195	4.39976	0.0183464	0.985363	NA
CG10390	mia	FBgn0014342	774.826	-3.37801	0.567872	-5.94855	2.70524e-09	2.78439e-08
CG10391	Cyp310a1	FBgn0032693	56.194	-0.338119	0.658467	-0.513494	0.607606	0.672915
CG10392	Ogt	FBgn0040295	5544.42	-1.40687	0.570827	-2.46462	0.013716	0.0291988
CG10393	amos	FBgn0003270	0.169991	-1.7774	4.40616	-0.403391	0.68666	NA
CG10395	CG10395	FBgn0033019	621.59	-0.597323	0.576952	-1.03531	0.300525	0.374969
CG10396	CG10396	FBgn0033020	5.01936	-0.334624	1.04078	-0.321511	0.747823	0.7935
CG10399	CG10399	FBgn0031877	162.826	-6.70141	0.661036	-10.1377	3.75653e-24	7.25526e-22
CG10405	CG10405	FBgn0038431	42.3267	-4.24936	0.681199	-6.23806	4.43041e-10	5.25145e-09
CG10406	mRpS33	FBgn0038426	445.503	-4.14646	0.531729	-7.79807	6.2861e-15	1.77926e-13
CG10407	CG10407	FBgn0038395	243.911	-1.91993	0.566597	-3.38853	0.000702691	0.00229417
CG1041	CG1041	FBgn0037440	440.553	-5.34574	0.567793	-9.41495	4.73327e-21	4.90765e-19
CG10413	CG10413	FBgn0032689	3460.38	-0.526706	0.560662	-0.939436	0.347507	0.422309
CG10414	CG10414	FBgn0032691	917.751	-2.02649	0.565281	-3.58492	0.000337177	0.00120727
CG10415	TfIIEalpha	FBgn0015828	2330.18	-1.37141	0.566714	-2.41994	0.0155231	0.032381
CG10417	CG10417	FBgn0033021	4795.92	-0.575036	0.565278	-1.01726	0.309028	0.383898
CG10418	CG10418	FBgn0036277	801.896	-2.07199	0.545145	-3.80081	0.000144224	0.000567561
CG10419	CG10419	FBgn0036850	626.768	-3.13811	0.576571	-5.44272	5.24737e-08	4.19419e-07
CG10420	CG10420	FBgn0039296	1625.14	-0.0265346	0.570368	-0.0465218	0.962894	0.971276
CG10422	bam	FBgn0000158	21.3014	1.22903	0.707999	1.73593	0.0825768	0.127912
CG10423	RpS27	FBgn0039300	38366.5	-0.552947	0.5719	-0.966858	0.333615	0.408415
CG10424	CG10424	FBgn0036848	1272.05	-2.27612	0.560076	-4.06394	4.8252e-05	0.000214477
CG10425	CG10425	FBgn0039304	1213.73	-2.49474	0.547468	-4.55688	5.19192e-06	2.8443e-05
CG10426	CG10426	FBgn0036273	251.121	-1.2078	0.575002	-2.10051	0.035684	0.0651506
CG10428	CG10428	FBgn0032724	466.214	-3.98838	0.562017	-7.09655	1.2791e-12	2.36382e-11
CG10431	CG10431	FBgn0032730	30.9161	-3.9462	0.694934	-5.67852	1.35865e-08	1.21551e-07
CG10433	CG10433	FBgn0034638	4677.53	-0.386748	0.565864	-0.683464	0.494314	0.566096
CG10435	CG10435	FBgn0037539	1203.79	-1.27707	0.558128	-2.28813	0.0221298	0.043806
CG10436	Pbprp1	FBgn0011279	0.35728	-0.742307	3.6459	-0.2036	0.838666	NA
CG1044	dos	FBgn0016794	6278.65	-0.653928	0.56631	-1.15472	0.248206	0.31946
CG10440	CG10440	FBgn0034636	26.8863	0.745644	0.76757	0.971435	0.331332	0.406276
CG10443	Lar	FBgn0000464	2154.25	-1.74026	0.559785	-3.10881	0.00187844	0.00539121
CG10444	CG10444	FBgn0034494	4894.41	-1.67374	0.556303	-3.00869	0.00262379	0.00722312
CG10445	CG10445	FBgn0037531	1104.79	0.453637	0.563039	0.805694	0.420419	0.494995
CG10446	Side	FBgn0032741	1.69726	4.35472	2.75362	1.58145	0.113774	0.166559
CG10447	CG10447	FBgn0032816	638.226	-3.84719	0.532699	-7.22208	5.11983e-13	1.02086e-11
CG10449	Catsup	FBgn0002022	2914.48	-1.40477	0.561632	-2.50124	0.012376	0.0268807
CG10459	CG10459	FBgn0033440	0.118641	-0.825014	4.40736	-0.18719	0.851511	NA
CG1046	zen	FBgn0004053	0	NA	NA	NA	NA	NA
CG10460	cer	FBgn0034443	1324.32	-1.14053	0.572833	-1.99104	0.0464766	0.080456
CG10462	CG10462	FBgn0032815	3196.78	-1.15401	0.556	-2.07555	0.0379356	0.0683869
CG10463	CG10463	FBgn0032819	1421.16	0.198264	0.575795	0.344331	0.730598	0.77887
CG10465	CG10465	FBgn0033017	1884.94	-1.10334	0.575049	-1.91869	0.055024	0.0921287
CG10466	CG10466	FBgn0032822	180.318	-4.51818	0.61577	-7.33745	2.1771e-13	4.68218e-12
CG10467	CG10467	FBgn0035679	1399.09	-1.64391	0.569295	-2.88762	0.00388172	0.0101197
CG10469	CG10469	FBgn0035678	239.313	-1.27327	0.567462	-2.24379	0.0248457	0.048337
CG10470	CG10470	FBgn0032746	975.561	-2.12795	0.556205	-3.82584	0.000130326	0.000517416
CG10472	CG10472	FBgn0035670	48.1929	-2.15208	0.569436	-3.77931	0.000157261	0.000612989
CG10473	hkl	FBgn0086441	4463.31	-2.00174	0.554438	-3.61039	0.000305743	0.00110964
CG10474	CG10474	FBgn0034427	0	NA	NA	NA	NA	NA
CG10475	Jon65Ai	FBgn0035667	1.46971	1.53771	1.85941	0.826989	0.408243	0.482679
CG10476	CG10476	FBgn0034426	0.188088	0.335088	4.38523	0.0764129	0.939091	NA
CG10477	CG10477	FBgn0035661	0.0676098	-0.825005	4.40736	-0.187188	0.851513	NA
CG10478	CG10478	FBgn0035657	0	NA	NA	NA	NA	NA
CG10479	CG10479	FBgn0035656	1.36407	1.34256	1.69655	0.791347	0.428742	NA
CG1048	zen2	FBgn0004054	0	NA	NA	NA	NA	NA
CG10480	Bj1	FBgn0002638	5025.48	-1.80826	0.560599	-3.2256	0.00125711	0.00381236
CG10481	CG10481	FBgn0032827	0.0467712	0.0807195	4.39976	0.0183464	0.985363	NA
CG10483	CG10483	FBgn0035649	4.36857	-2.27079	1.12897	-2.01139	0.0442845	0.0775746
CG10484	Dox-A2	FBgn0000486	5336.85	-1.30436	0.563666	-2.31407	0.020664	0.0412194
CG10486	CG10486	FBgn0035647	0	NA	NA	NA	NA	NA
CG10488	eyg	FBgn0000625	0	NA	NA	NA	NA	NA
CG10489	Pole2	FBgn0035644	887.773	-3.07347	0.570202	-5.39014	7.04032e-08	5.48886e-07
CG1049	Cct1	FBgn0041342	10854.3	-1.64332	0.556864	-2.95103	0.0031672	0.00847973
CG10491	vn	FBgn0003984	94.7607	2.12213	0.60848	3.4876	0.000487377	0.00166401
CG10492	CG10492	FBgn0032748	3006.1	-1.07391	0.553192	-1.9413	0.0522216	0.0882455
CG10493	Phlpp	FBgn0032749	14.0055	-0.840148	0.864811	-0.971481	0.331309	0.406276
CG10494	CG10494	FBgn0034634	208.378	-3.34093	0.563417	-5.92977	3.03364e-09	3.07406e-08
CG10495	CG10495	FBgn0032750	300.837	-4.0568	0.593044	-6.84065	7.88364e-12	1.29423e-10
CG10496	CG10496	FBgn0034631	763.395	-2.47598	0.554	-4.46927	7.84876e-06	4.13645e-05
CG10497	Sdc	FBgn0010415	2256.28	-1.182	0.556721	-2.12316	0.0337408	0.0622139
CG10498	cdc2c	FBgn0004107	931.938	-2.98664	0.591389	-5.05022	4.41309e-07	2.99579e-06
CG10501	amd	FBgn0000075	0.605662	-0.885197	2.88731	-0.306582	0.759161	NA
CG10504	Ilk	FBgn0028427	2569.22	-1.29086	0.558309	-2.31209	0.0207728	0.041411
CG10505	CG10505	FBgn0034612	14.7454	-0.683028	0.775825	-0.880389	0.378649	0.453954
CG10506	Aats-gln	FBgn0027090	3141.67	-0.699931	0.549098	-1.27469	0.202418	0.268963
CG10508	CG10508	FBgn0037060	43.2762	-0.980939	0.639928	-1.53289	0.125303	0.180444
CG10510	CG10510	FBgn0037059	0.300338	-1.52166	4.12481	-0.368904	0.712199	NA
CG10512	CG10512	FBgn0037057	3313.21	-1.98925	0.554069	-3.59025	0.000330361	0.00118626
CG10513	CG10513	FBgn0039311	0.613518	0.915618	2.62773	0.348445	0.727506	NA
CG10514	CG10514	FBgn0039312	14.4979	0.197109	0.813007	0.242444	0.808436	0.843906
CG10516	CG10516	FBgn0036549	453.285	-3.10781	0.560644	-5.54329	2.96833e-08	2.49471e-07
CG10520	tub	FBgn0003882	2015.55	-1.55627	0.556886	-2.7946	0.00519637	0.0129744
CG10521	NetB	FBgn0015774	67.1644	2.64187	0.59975	4.40495	1.05811e-05	5.45959e-05
CG10522	sti	FBgn0002466	5106.15	-2.70084	0.556545	-4.85286	1.21693e-06	7.56264e-06
CG10523	park	FBgn0041100	371.039	-4.56261	0.521179	-8.7544	2.05189e-18	1.16827e-16
CG10527	CG10527	FBgn0034583	7152.15	-1.1538	0.558729	-2.06505	0.0389182	0.0699278
CG10528	fs(2)ltoPP43	FBgn0004811	1606.07	-0.990818	0.550213	-1.80079	0.0717358	0.114151
CG10529	Lcp65Ae	FBgn0020640	0	NA	NA	NA	NA	NA
CG10530	Lcp65Ag1	FBgn0020638	0	NA	NA	NA	NA	NA
CG10531	Cht9	FBgn0034582	21.9836	1.05153	0.716954	1.46667	0.142467	0.20119
CG10533	Lcp65Af	FBgn0020639	0	NA	NA	NA	NA	NA
CG10534	Lcp65Ag2	FBgn0020637	0	NA	NA	NA	NA	NA
CG10535	CG10535	FBgn0037926	5814.94	0.0571227	0.558038	0.102363	0.918468	0.934985
CG10536	cbx	FBgn0011241	384.046	-3.77776	0.554921	-6.80775	9.91395e-12	1.59563e-10
CG10537	Rdl	FBgn0004244	0.0935423	0.732121	4.36451	0.167744	0.866785	NA
CG10538	CdGAPr	FBgn0032821	4916.45	-0.742828	0.56289	-1.31967	0.186945	0.251731
CG10539	S6k	FBgn0015806	11195.5	-1.42799	0.565749	-2.52407	0.0116005	0.0254431
CG10540	cpa	FBgn0034577	6363.13	-1.13098	0.563509	-2.00703	0.0447463	0.078092
CG10541	Tektin-C	FBgn0035638	14.7024	-0.876426	0.809592	-1.08255	0.279007	0.35306
CG10542	Bre1	FBgn0086694	2790.56	-1.66263	0.555861	-2.99109	0.00277984	0.00758068
CG10543	CG10543	FBgn0034570	3683.85	-0.292597	0.567749	-0.515363	0.6063	0.671923
CG10545	Gbeta13F	FBgn0001105	5123.86	-1.09649	0.564423	-1.94268	0.0520547	0.0880126
CG10546	Cralbp	FBgn0035636	60.8352	-1.57533	0.566226	-2.78216	0.00539977	0.0134042
CG10550	CG10550	FBgn0039321	211.572	2.21551	0.580135	3.81895	0.000134021	0.000531017
CG10553	CG10553	FBgn0039324	2.77358	2.04117	1.43873	1.41873	0.155978	0.216575
CG10555	CG10555	FBgn0030034	2244.13	-1.6371	0.554919	-2.95015	0.00317615	0.00849906
CG10559	CG10559	FBgn0039323	1.94517	-1.92121	1.69562	-1.13304	0.257198	0.329514
CG1056	5-HT2	FBgn0087012	19.4194	-0.174348	0.702332	-0.248242	0.803947	0.840645
CG10560	CG10560	FBgn0039325	6.39162	2.78856	1.19776	2.32814	0.0199048	0.0399373
CG10561	CG10561	FBgn0002036	156.046	-5.21338	0.677328	-7.69698	1.39319e-14	3.66922e-13
CG10562	CG10562	FBgn0039326	10.1452	2.96126	0.95654	3.09581	0.00196279	0.00559418
CG10563	l(2)37Cd	FBgn0086445	482.707	-5.10596	0.580947	-8.78902	1.50866e-18	8.69026e-17
CG10564	Ac78C	FBgn0024150	8961.64	-1.53878	0.561424	-2.74086	0.00612794	0.0149369
CG10565	CG10565	FBgn0037051	8135.55	-1.013	0.561005	-1.80569	0.0709669	0.113111
CG10566	CG10566	FBgn0037050	21.8013	-0.154999	0.720005	-0.215275	0.829553	0.861203
CG1057	MED31	FBgn0037262	1293.73	-2.2931	0.553496	-4.14294	3.42887e-05	0.000158046
CG10570	CG10570	FBgn0040992	13.3756	-0.622024	0.758623	-0.819938	0.412252	0.486637
CG10571	ara	FBgn0015904	0.680963	1.44345	4.30046	0.335651	0.737134	NA
CG10572	Cdk8	FBgn0015618	198.27	-4.07236	0.577128	-7.05625	1.71051e-12	3.07454e-11
CG10573	ko	FBgn0020294	56.3836	2.4956	0.61191	4.07838	4.53506e-05	0.000203695
CG10574	I-2	FBgn0028429	2323.72	-0.998894	0.557551	-1.79158	0.073201	0.115996
CG10575	CG10575	FBgn0035632	365.497	-1.76364	0.563593	-3.12927	0.00175242	0.00508585
CG10576	CG10576	FBgn0035630	17415.1	-1.00166	0.563239	-1.7784	0.0753389	0.118692
CG10578	DnaJ-1	FBgn0015657	55496.3	-1.55327	0.561312	-2.76721	0.00565391	0.0139647
CG10579	Eip63E	FBgn0005640	2381.88	-1.05084	0.563774	-1.86395	0.0623291	0.101831
CG1058	rpk	FBgn0022981	3.64042	-5.34878	1.57895	-3.38756	0.000705168	0.00230149
CG10580	fng	FBgn0011591	113.372	1.08101	0.576665	1.87458	0.0608506	0.099913
CG10581	CG10581	FBgn0037046	246.526	-6.28543	0.632283	-9.94084	2.76486e-23	4.62114e-21
CG10582	Sin	FBgn0028402	967.469	-2.15477	0.57973	-3.71686	0.000201718	0.00076804
CG10583	Sse	FBgn0035627	584.712	-5.23414	0.58143	-9.00218	2.2127e-19	1.48087e-17
CG10584	CG10584	FBgn0037045	188.508	-4.37531	0.611517	-7.15485	8.37625e-13	1.59895e-11
CG10585	CG10585	FBgn0037044	1107.71	-1.45368	0.567763	-2.56036	0.0104563	0.0233283
CG10586	CG10586	FBgn0037036	0.0975513	-1.7774	4.40616	-0.403389	0.686662	NA
CG10587	CG10587	FBgn0037039	0	NA	NA	NA	NA	NA
CG10588	CG10588	FBgn0037037	24.7692	2.49348	0.789339	3.15895	0.00158339	0.00465704
CG10589	CG10589	FBgn0037035	0	NA	NA	NA	NA	NA
CG1059	Karybeta3	FBgn0087013	23066.9	-1.22789	0.555348	-2.21102	0.0270344	0.0518172
CG10590	CG10590	FBgn0035622	3178.17	-1.35278	0.560563	-2.41325	0.0158108	0.0328419
CG10591	CG10591	FBgn0035621	2.59725	-1.15463	1.30875	-0.882236	0.377649	0.452976
CG10592	CG10592	FBgn0035619	0.660529	2.47157	2.73818	0.902631	0.366722	NA
CG10593	Acer	FBgn0016122	476.29	-0.0437189	0.556926	-0.0785003	0.93743	0.950359
CG10594	spo	FBgn0003486	0	NA	NA	NA	NA	NA
CG10595	d	FBgn0086896	6.84251	2.77246	1.04561	2.65154	0.00801266	0.0186752
CG10596	Msr-110	FBgn0015766	21.9776	3.54719	0.73932	4.79791	1.60331e-06	9.74253e-06
CG10597	CG10597	FBgn0030832	0	NA	NA	NA	NA	NA
CG10598	CG10598	FBgn0003057	0.058735	-0.825005	4.40736	-0.187188	0.851513	NA
CG10600	CG10600	FBgn0032717	2958.61	-0.943311	0.573401	-1.64512	0.0999458	0.149343
CG10601	mirr	FBgn0014343	39.6949	0.512319	0.654654	0.78258	0.433874	0.507802
CG10602	CG10602	FBgn0032721	3159.05	-1.61799	0.56804	-2.84837	0.00439431	0.0112455
CG10603	mRpL13	FBgn0032720	524.856	-2.90467	0.56158	-5.17232	2.31201e-07	1.65865e-06
CG10604	bsh	FBgn0000529	0.169155	1.33798	4.34153	0.308183	0.757943	NA
CG10605	caup	FBgn0015919	0.268577	0.335079	4.38523	0.0764107	0.939092	NA
CG10609	Or83b	FBgn0037324	0.188088	0.335088	4.38523	0.0764129	0.939091	NA
CG10610	ECSIT	FBgn0028436	327.424	-4.60866	0.542055	-8.50219	1.8605e-17	8.58733e-16
CG10612	Or83a	FBgn0037322	0.248402	-1.80387	4.40522	-0.409484	0.682184	NA
CG10616	CG10616	FBgn0036286	1995.4	-1.18243	0.569539	-2.07612	0.0378827	0.068329
CG10617	CG10617	FBgn0030476	5.06392	-1.52205	1.06512	-1.429	0.153004	0.213167
CG10618	CHKov1	FBgn0045761	2308.25	-0.490155	0.565807	-0.866294	0.386329	0.461365
CG10619	tup	FBgn0003896	1.23496	-0.698548	1.93948	-0.360174	0.718717	NA
CG10620	Tsf2	FBgn0036299	1236.74	-0.34826	0.557804	-0.624341	0.532403	0.603056
CG10621	CG10621	FBgn0032726	183.828	-0.138841	0.537253	-0.258428	0.796077	0.834009
CG10622	Sucb	FBgn0029118	1474.46	-3.32378	0.544439	-6.10497	1.02823e-09	1.12659e-08
CG10623	CG10623	FBgn0032727	368.028	-2.18836	0.562957	-3.88726	0.000101383	0.000412825
CG10624	sinu	FBgn0010894	399.665	-0.55124	0.566766	-0.972607	0.330749	0.405814
CG10625	CG10625	FBgn0035612	19.0985	0.630479	0.813412	0.775104	0.438278	0.512104
CG10626	Lkr	FBgn0035610	0.11381	-1.80387	4.40522	-0.409484	0.682184	NA
CG10627	CG10627	FBgn0036298	1661.01	-2.66638	0.560181	-4.75986	1.93725e-06	1.16141e-05
CG10628	CG10628	FBgn0032818	732.146	-4.12962	0.560149	-7.37235	1.6764e-13	3.64515e-12
CG1063	Itp-r83A	FBgn0010051	3045.6	-1.445	0.567469	-2.5464	0.010884	0.0241568
CG10630	CG10630	FBgn0035608	15532.3	-0.909141	0.568793	-1.59837	0.109961	0.161852
CG10631	CG10631	FBgn0032817	4491.12	-1.87149	0.554993	-3.37209	0.000746008	0.0024132
CG10632	CG10632	FBgn0036302	3823.4	-1.52004	0.557676	-2.72567	0.00641716	0.015519
CG10633	CG10633	FBgn0035604	0.361204	1.27011	3.57818	0.354958	0.722621	NA
CG10635	CG10635	FBgn0035603	1723.7	-2.02722	0.558495	-3.62979	0.000283655	0.00103828
CG10637	Nak	FBgn0015772	1713.64	-1.08048	0.559273	-1.93194	0.0533671	0.0897959
CG10638	CG10638	FBgn0036290	5094.9	1.09726	0.559196	1.9622	0.049739	0.0846895
CG10639	CG10639	FBgn0032729	607.813	-1.33108	0.568909	-2.33971	0.0192986	0.0388496
CG1064	Snr1	FBgn0011715	2216.16	-2.16138	0.569856	-3.79286	0.000148925	0.000584195
CG10640	Uev1A	FBgn0035601	7506.39	-1.03898	0.56868	-1.827	0.0677	0.108642
CG10641	CG10641	FBgn0032731	12051.5	-0.507511	0.558055	-0.909427	0.363125	0.438427
CG10642	Klp64D	FBgn0004380	1716.21	-0.628835	0.556611	-1.12976	0.258579	0.330947
CG10645	lama	FBgn0016031	9979.67	0.377597	0.569584	0.662934	0.507373	0.579099
CG10646	CG10646	FBgn0036292	402.998	-3.34302	0.583309	-5.73112	9.97699e-09	9.20162e-08
CG10648	Rbm13	FBgn0030067	6004.77	-0.978318	0.567771	-1.72308	0.0848734	0.130758
CG1065	Scsalpha	FBgn0004888	5917.86	-1.25124	0.55189	-2.26718	0.023379	0.0458915
CG10650	CG10650	FBgn0046302	4.50376	2.69884	1.29191	2.08902	0.0367059	0.0665966
CG10651	CG10651	FBgn0032853	0	NA	NA	NA	NA	NA
CG10652	RpL30	FBgn0086710	24055.6	-0.999326	0.57009	-1.75293	0.0796145	0.124063
CG10653	hk	FBgn0001202	1410.64	-1.50706	0.56982	-2.64481	0.00817375	0.0189841
CG10654	CG10654	FBgn0036294	4.957	-0.650347	1.02292	-0.635776	0.524922	0.595541
CG10655	l(2)37Bb	FBgn0002021	531.89	-4.93152	0.572304	-8.61696	6.87572e-18	3.47312e-16
CG10657	CG10657	FBgn0036289	37.0581	1.48196	0.730592	2.02843	0.0425164	0.0751321
CG10658	Hf	FBgn0014000	1.55184	3.9601	1.98391	1.99611	0.0459219	0.0796637
CG10659	CG10659	FBgn0032839	0.56375	0.255019	3.11732	0.081807	0.9348	NA
CG1066	Shab	FBgn0003383	8.917	2.86691	1.0008	2.86462	0.00417512	0.0107657
CG10660	CG10660	FBgn0036288	186.212	-0.791617	0.547902	-1.44481	0.14851	0.207965
CG10663	CG10663	FBgn0036287	22.7351	2.58175	0.805314	3.20589	0.00134645	0.00404222
CG10664	CG10664	FBgn0032833	8283.06	-1.53884	0.563717	-2.72981	0.0063371	0.0153594
CG10667	Orc1	FBgn0022772	934.583	-0.617263	0.554271	-1.11365	0.26543	0.338313
CG10669	CG10669	FBgn0039329	165.041	-4.47775	0.558012	-8.02446	1.01972e-15	3.35929e-14
CG10670	Gen	FBgn0027914	326.729	-5.92499	0.519566	-11.4037	4.00651e-30	5.05736e-27
CG10671	CG10671	FBgn0035586	1069.87	-2.97271	0.566116	-5.25107	1.51216e-07	1.11991e-06
CG10672	CG10672	FBgn0035588	637.494	-4.88801	0.538774	-9.07247	1.16352e-19	8.427e-18
CG10673	CG10673	FBgn0035590	410.947	-4.88452	0.526856	-9.27108	1.84277e-20	1.59222e-18
CG10674	CG10674	FBgn0035592	555.276	-2.80678	0.574542	-4.88525	1.033e-06	6.48506e-06
CG10675	CHKov2	FBgn0039328	712.053	0.456496	0.577144	0.790957	0.428969	0.503077
CG10679	Nedd8	FBgn0032725	729.783	-1.84306	0.573742	-3.21234	0.00131658	0.00396034
CG10680	CG10680	FBgn0032836	0.742704	0.0874628	2.41274	0.0362504	0.971083	NA
CG10681	CG10681	FBgn0036291	245.11	-3.13222	0.578355	-5.41574	6.10365e-08	4.80583e-07
CG10682	vih	FBgn0027936	2194.69	-0.940899	0.565899	-1.66266	0.0963799	0.14496
CG10683	rhi	FBgn0004400	514.62	-5.18641	0.572771	-9.05493	1.3665e-19	9.54609e-18
CG10685	l(2)37Cg	FBgn0086447	509.791	-3.16609	0.521716	-6.06862	1.29018e-09	1.39651e-08
CG10686	tral	FBgn0041775	6879.59	-1.08523	0.560682	-1.93555	0.0529234	0.0891561
CG10687	Aats-asn	FBgn0086443	11384.9	-1.11	0.557769	-1.99007	0.0465831	0.0806121
CG10688	CG10688	FBgn0036300	962.073	-0.675678	0.561909	-1.20247	0.229182	0.298722
CG10689	l(2)37Cb	FBgn0086444	1094.62	-3.41671	0.554199	-6.16513	7.04235e-10	7.96408e-09
CG10691	l(2)37Cc	FBgn0002031	10731.4	0.364346	0.561782	0.648555	0.516626	0.588093
CG10692	Mt2	FBgn0028707	136.998	-5.71356	0.695234	-8.21818	2.0661e-16	7.62212e-15
CG10693	slo	FBgn0003429	1.05996	2.92356	2.19575	1.33146	0.183038	NA
CG10694	CG10694	FBgn0039147	2.58659	-0.977044	1.42674	-0.684811	0.493463	0.565319
CG10695	Pat1	FBgn0029878	2997.17	-0.261681	0.553048	-0.473162	0.636098	0.697103
CG10697	Ddc	FBgn0000422	26.5072	1.27137	0.720506	1.76455	0.0776395	0.121543
CG10698	GRHRII	FBgn0036278	2.63282	2.28025	1.68497	1.35329	0.175963	0.238968
CG10699	Lim3	FBgn0002023	0.489848	2.50254	3.34945	0.747148	0.454974	NA
CG1070	Alh	FBgn0037471	1959.04	-1.11175	0.571329	-1.94591	0.0516655	0.0874708
CG10700	CG10700	FBgn0032754	0	NA	NA	NA	NA	NA
CG10701	Moe	FBgn0011661	51412.1	-1.43897	0.56114	-2.56437	0.0103362	0.0230971
CG10702	CG10702	FBgn0032752	30.9106	-1.60926	0.667373	-2.41133	0.0158945	0.0329797
CG10703	CG10703	FBgn0037881	1297.98	-3.13509	0.539418	-5.81199	6.17353e-09	5.92106e-08
CG10704	toe	FBgn0036285	0.058735	-0.825005	4.40736	-0.187188	0.851513	NA
CG10706	SK	FBgn0029761	4.05062	0.845755	1.25063	0.676262	0.498874	0.570655
CG1071	E2f2	FBgn0024371	1854.4	-1.63803	0.55545	-2.94902	0.00318787	0.00852349
CG10710	CG10710	FBgn0036377	0.372897	0.303749	3.62449	0.0838047	0.933212	NA
CG10711	Vps36	FBgn0086785	978.038	-1.62247	0.576847	-2.81265	0.00491346	0.0123684
CG10712	Chro	FBgn0044324	4975.41	-1.9511	0.564289	-3.45763	0.000544942	0.00183573
CG10713	CG10713	FBgn0036360	0.3575	1.28732	3.55515	0.362101	0.717277	NA
CG10717	ImpL1	FBgn0001256	0.153936	-0.735918	4.39129	-0.167586	0.866909	NA
CG10718	neb	FBgn0004374	1206.94	-3.07104	0.551327	-5.57027	2.54342e-08	2.16158e-07
CG10719	brat	FBgn0010300	6917.2	-0.653439	0.55484	-1.17771	0.238913	0.309522
CG1072	Awh	FBgn0013751	0.777534	-3.32759	2.51583	-1.32266	0.185948	NA
CG10721	CG10721	FBgn0032846	338.541	-4.59723	0.569614	-8.07077	6.98551e-16	2.37266e-14
CG10722	CG10722	FBgn0032848	2619.81	-3.06528	0.545735	-5.61679	1.94541e-08	1.68831e-07
CG10723	Kua	FBgn0032850	0.94248	-1.90765	2.19622	-0.868605	0.385063	NA
CG10724	CG10724	FBgn0036357	7047.55	-1.00576	0.565416	-1.77879	0.0752738	0.118612
CG10725	CG10725	FBgn0036362	0.209313	0.216461	4.39249	0.0492799	0.960696	NA
CG10726	barr	FBgn0014127	3069.68	-2.38309	0.555825	-4.28749	1.80705e-05	8.85103e-05
CG10728	vls	FBgn0003978	1235.33	-4.25065	0.558504	-7.61079	2.72425e-14	6.82795e-13
CG10730	CG10730	FBgn0032843	33.2978	-2.13998	0.608627	-3.51608	0.000437976	0.00151318
CG10731	CG10731	FBgn0034081	587.369	-2.97133	0.5952	-4.99216	5.97084e-07	3.92871e-06
CG10732	CG10732	FBgn0036365	1286.72	-2.83366	0.580987	-4.87733	1.07534e-06	6.7337e-06
CG10733	loj	FBgn0061492	1131.44	-1.60957	0.578636	-2.78167	0.00540806	0.0134214
CG10734	CG10734	FBgn0034082	0.80534	-1.70624	2.47168	-0.690314	0.489997	NA
CG10737	CG10737	FBgn0034420	10333	-1.38494	0.563336	-2.45846	0.0139533	0.0295978
CG10738	CG10738	FBgn0036368	73.6748	-1.68281	0.575275	-2.92523	0.00344207	0.00910429
CG10739	pigeon	FBgn0010309	918.457	-3.54453	0.538475	-6.58254	4.62491e-11	6.63105e-10
CG1074	CG1074	FBgn0037250	790.083	-1.74834	0.557348	-3.13689	0.00170752	0.00498048
CG10741	CG10741	FBgn0036373	5932.27	-0.337889	0.564469	-0.598597	0.549441	0.618973
CG10742	Tsp3A	FBgn0040334	1066.16	-2.49711	0.573407	-4.35487	1.33147e-05	6.7153e-05
CG10743	CG10743	FBgn0036376	3864.79	-1.08014	0.5576	-1.93713	0.0527292	0.0889455
CG10746	fok	FBgn0020303	62.0994	0.240441	0.615902	0.390388	0.69625	0.750007
CG10747	CG10747	FBgn0032845	348.023	-3.4999	0.568483	-6.15657	7.43395e-10	8.37808e-09
CG10748	CG10748	FBgn0036327	0	NA	NA	NA	NA	NA
CG10749	CG10749	FBgn0036328	0	NA	NA	NA	NA	NA
CG1075	CG1075	FBgn0037397	0	NA	NA	NA	NA	NA
CG10750	CG10750	FBgn0032769	0	NA	NA	NA	NA	NA
CG10751	robl	FBgn0024196	1994.23	-2.04201	0.569374	-3.58642	0.000335247	0.00120123
CG10752	CG10752	FBgn0036325	0	NA	NA	NA	NA	NA
CG10753	snRNP69D	FBgn0016940	1821.73	-0.958151	0.56601	-1.69282	0.0904906	0.137657
CG10754	CG10754	FBgn0036314	1555.23	-2.07907	0.560132	-3.71176	0.000205826	0.000782472
CG10755	Cyp4ae1	FBgn0015036	15.377	1.4716	0.830676	1.77157	0.0764664	0.120069
CG10756	Taf13	FBgn0032847	1619.67	-2.42729	0.567545	-4.27682	1.8958e-05	9.25812e-05
CG10757	mRpS18B	FBgn0032849	782.983	-3.70081	0.571656	-6.47383	9.55488e-11	1.28223e-09
CG10759	Or7a	FBgn0030016	4.39792	-1.18596	1.1245	-1.05465	0.291583	0.365592
CG1076	CG1076	FBgn0037402	0.0804887	-0.825005	4.40736	-0.187188	0.851513	NA
CG10761	CG10761	FBgn0030015	0.699262	-1.44146	2.61341	-0.55156	0.58125	NA
CG10763	Gbeta5	FBgn0030011	16.443	-3.34707	0.916879	-3.6505	0.000261726	0.000967356
CG10764	CG10764	FBgn0034221	298.388	0.644563	0.590809	1.09098	0.275281	0.349062
CG1077	CG1077	FBgn0037405	30.315	1.97018	0.662164	2.97536	0.00292646	0.00793002
CG10772	Fur1	FBgn0004509	2207.25	-0.707352	0.560637	-1.26169	0.207059	0.274051
CG10776	wit	FBgn0024179	12.3231	0.834666	0.819494	1.01851	0.308434	0.383256
CG10777	CG10777	FBgn0029979	3669.78	-1.71553	0.563484	-3.0445	0.00233066	0.00651078
CG10778	CG10778	FBgn0029980	1331.05	-1.13423	0.579071	-1.95871	0.0501471	0.0852813
CG1078	CG1078	FBgn0037255	2212.33	-1.41934	0.560056	-2.53428	0.011268	0.0248744
CG10781	ng1	FBgn0002933	0	NA	NA	NA	NA	NA
CG10788	ng3	FBgn0010295	0	NA	NA	NA	NA	NA
CG10789	ng4	FBgn0010296	0	NA	NA	NA	NA	NA
CG1079	Fie	FBgn0026592	122.17	1.36281	0.608462	2.23976	0.0251064	0.0487671
CG10790	Pig1	FBgn0003086	0.056385	0.216481	4.39249	0.0492842	0.960693	NA
CG10793	CG10793	FBgn0029656	1.74097	3.29808	2.00653	1.64367	0.100244	0.149742
CG10794	DptB	FBgn0034407	1578.04	-2.64655	0.570645	-4.63783	3.52091e-06	2.00816e-05
CG10795	CG10795	FBgn0034626	789.692	-1.7938	0.575766	-3.1155	0.00183636	0.0052843
CG10798	dm	FBgn0000472	4122.56	-0.112035	0.567207	-0.19752	0.84342	0.87284
CG10799	CG10799	FBgn0033821	353.541	8.04547	0.883066	9.11083	8.17555e-20	6.10069e-18
CG10800	Rca1	FBgn0017551	668.586	-2.12401	0.554379	-3.83133	0.000127453	0.000506828
CG10801	CG10801	FBgn0029660	20.3259	1.0989	0.698836	1.57247	0.115842	0.168893
CG10802	CG10802	FBgn0029664	1345.29	-0.0485105	0.555092	-0.0873917	0.93036	0.94426
CG10803	CG10803	FBgn0029666	733.55	-2.05013	0.553664	-3.70285	0.000213194	0.000808612
CG10804	CG10804	FBgn0029663	1.22441	-0.330495	1.94448	-0.169965	0.865037	NA
CG10805	l(2)k09022	FBgn0086451	5955.54	-0.587281	0.570826	-1.02883	0.303562	0.378204
CG10806	Nha1	FBgn0031865	3.22849	3.37009	1.54816	2.17683	0.0294933	0.0556638
CG10808	synaptogyrin	FBgn0033876	141.248	-2.466	0.55526	-4.44116	8.94737e-06	4.67542e-05
CG10809	CG10809	FBgn0036052	673.098	-2.36635	0.544875	-4.34292	1.40601e-05	7.04018e-05
CG1081	Rheb	FBgn0041191	1918.93	-1.47908	0.57342	-2.5794	0.00989724	0.0223237
CG10810	Drs	FBgn0010381	284.054	0.946323	0.574201	1.64807	0.0993384	0.148615
CG10811	eIF4G	FBgn0023213	33258.8	-1.40785	0.563498	-2.49841	0.0124751	0.02706
CG10812	dro5	FBgn0035434	5.0206	3.77557	1.42135	2.65633	0.00789966	0.018465
CG10814	CG10814	FBgn0033830	17.849	2.49153	0.846137	2.94459	0.00323385	0.00861368
CG10816	Dro	FBgn0010388	2815.65	-2.44653	0.555861	-4.40134	1.07587e-05	5.53962e-05
CG1082	alpha-Est4	FBgn0015572	13.2996	-0.405924	0.687974	-0.590028	0.555172	0.624109
CG10822	CG10822	FBgn0034478	0	NA	NA	NA	NA	NA
CG10823	SIFR	FBgn0038880	0.268577	0.335079	4.38523	0.0764107	0.939092	NA
CG10824	CG10824	FBgn0038865	1121.17	1.29133	0.578762	2.23119	0.0256688	0.0497208
CG10825	CG10825	FBgn0038860	415.392	-4.17652	0.56257	-7.42399	1.1364e-13	2.57915e-12
CG10827	CG10827	FBgn0038845	0.402839	-0.65422	3.52753	-0.185461	0.852867	NA
CG10830	CG10830	FBgn0038839	0	NA	NA	NA	NA	NA
CG10833	Cyp28d1	FBgn0031689	588.124	0.536828	0.565373	0.949513	0.34236	0.417151
CG10834	CG10834	FBgn0032972	40.4447	-3.55167	0.715435	-4.96435	6.89307e-07	4.47277e-06
CG10837	eIF-4B	FBgn0020660	5338.18	-0.546499	0.566049	-0.965462	0.334313	0.409067
CG10838	robl22E	FBgn0028570	0	NA	NA	NA	NA	NA
CG10839	CG10839	FBgn0028858	0	NA	NA	NA	NA	NA
CG1084	Cont	FBgn0037240	3314.77	-0.825146	0.558374	-1.47777	0.13947	0.197467
CG10840	eIF5B	FBgn0026259	14687.5	-1.38041	0.562228	-2.45525	0.0140788	0.0298101
CG10841	CG10841	FBgn0038163	0.878372	-0.0822117	2.21202	-0.0371659	0.970353	NA
CG10842	Cyp4p1	FBgn0015037	603.332	1.85419	0.590449	3.1403	0.00168773	0.00493445
CG10843	Cyp4p3	FBgn0033397	109.378	0.206365	0.563015	0.366535	0.713966	0.765325
CG10844	Rya-r44F	FBgn0011286	15.0633	0.742815	0.730067	1.01746	0.308934	0.383829
CG10845	CG10845	FBgn0039246	0	NA	NA	NA	NA	NA
CG10846	dyn-p25	FBgn0040228	447.726	-1.75994	0.565588	-3.1117	0.00186012	0.00534331
CG10847	enc	FBgn0004875	6388.6	-1.17417	0.559806	-2.09746	0.0359529	0.0654838
CG10849	Sc2	FBgn0035471	2583.08	-2.11371	0.555141	-3.80752	0.000140366	0.000553483
CG10850	ida	FBgn0041147	241.366	-5.55306	0.568385	-9.7699	1.51607e-22	2.07407e-20
CG10851	B52	FBgn0004587	15668.5	-1.40232	0.560954	-2.49988	0.0124236	0.0269601
CG10852	Acp63F	FBgn0015585	0	NA	NA	NA	NA	NA
CG10853	CG10853	FBgn0035478	0.059906	-0.825005	4.40736	-0.187188	0.851513	NA
CG10855	CG10855	FBgn0035461	380.017	-1.08344	0.573026	-1.89073	0.0586602	0.0971261
CG10858	CG10858	FBgn0035458	1.86815	3.33476	1.95189	1.70848	0.0875476	0.133925
CG10859	CG10859	FBgn0032520	195.667	1.93032	0.571118	3.37989	0.000725147	0.00235267
CG1086	Glut1	FBgn0025593	4.92532	3.08848	1.3255	2.33005	0.0198037	0.0397526
CG10861	Atg12	FBgn0036255	176.412	-3.45281	0.557125	-6.19754	5.73534e-10	6.66978e-09
CG10862	CG10862	FBgn0035455	1.47396	0.378707	1.80591	0.209705	0.833898	0.864439
CG10863	CG10863	FBgn0027552	2927.84	-2.04914	0.560288	-3.6573	0.000254883	0.000945969
CG10864	CG10864	FBgn0038621	41.575	1.63708	0.620161	2.63977	0.0082963	0.0192008
CG10866	CG10866	FBgn0035475	167.147	-3.05255	0.548603	-5.56422	2.63322e-08	2.23212e-07
CG10868	orb	FBgn0004882	93.3279	-1.77201	0.556815	-3.18241	0.00146056	0.00433067
CG10869	CG10869	FBgn0031347	8.98632	0.00630462	0.85947	0.00733547	0.994147	0.99565
CG10874	CG10874	FBgn0031395	1034.67	-0.927684	0.568481	-1.63186	0.102708	0.152798
CG10877	CG10877	FBgn0038804	49.3767	-1.57593	0.611151	-2.57863	0.00991937	0.0223481
CG1088	Vha26	FBgn0015324	9710.29	-0.950051	0.562549	-1.68883	0.0912514	0.138572
CG10880	CG10880	FBgn0031398	325.064	-3.43091	0.552307	-6.21196	5.23266e-10	6.11409e-09
CG10881	CG10881	FBgn0038796	0	NA	NA	NA	NA	NA
CG10882	CG10882	FBgn0031408	7435.7	-0.482687	0.560619	-0.86099	0.389244	0.46389
CG10887	CG10887	FBgn0038773	0.0676098	-0.825005	4.40736	-0.187188	0.851513	NA
CG10888	Rh3	FBgn0003249	0.432562	2.42234	4.30265	0.562988	0.573443	NA
CG10889	CG10889	FBgn0038769	400.599	-2.66232	0.537724	-4.95108	7.38028e-07	4.76381e-06
CG1089	alpha-Est5	FBgn0015573	12.7256	0.0968264	0.994594	0.0973526	0.922446	0.937968
CG10890	mus201	FBgn0002887	3260.9	0.430408	0.556027	0.774078	0.438884	0.512691
CG10895	lok	FBgn0019686	2146.37	-2.19061	0.540556	-4.05252	5.06696e-05	0.000224011
CG10897	tou	FBgn0033636	13122	-0.983829	0.563441	-1.74611	0.080792	0.12562
CG10898	CG10898	FBgn0037911	385.243	-3.80212	0.537074	-7.07932	1.44865e-12	2.64734e-11
CG10899	CG10899	FBgn0039235	1.98713	4.20394	1.83994	2.28482	0.0223234	0.0441449
CG1090	CG1090	FBgn0037238	100.11	1.24831	0.618777	2.01738	0.0436563	0.0766925
CG10901	osk	FBgn0003015	255.243	4.1417	0.609947	6.79026	1.11935e-11	1.79278e-10
CG10903	CG10903	FBgn0037543	732.687	-2.64491	0.564635	-4.68429	2.80934e-06	1.6374e-05
CG10904	CG10904	FBgn0034945	333.962	-2.69074	0.543399	-4.95168	7.35751e-07	4.75223e-06
CG10907	CG10907	FBgn0036207	566.928	-3.54848	0.563239	-6.30013	2.97401e-10	3.65261e-09
CG10908	CG10908	FBgn0031376	3435.67	-0.544562	0.561531	-0.969781	0.332156	0.406983
CG10909	CG10909	FBgn0038090	0	NA	NA	NA	NA	NA
CG1091	CG1091	FBgn0037470	3332.6	-1.17604	0.560072	-2.0998	0.0357462	0.0652157
CG10910	CG10910	FBgn0034289	0	NA	NA	NA	NA	NA
CG10911	CG10911	FBgn0034295	0.152928	-0.825014	4.40736	-0.18719	0.851511	NA
CG10912	CG10912	FBgn0034296	0.685645	3.11234	2.91265	1.06856	0.285269	NA
CG10913	Spn6	FBgn0028983	1038.41	-1.01888	0.573237	-1.77742	0.0754989	0.118877
CG10914	CG10914	FBgn0034307	402.701	-0.807309	0.563534	-1.43258	0.151977	0.212036
CG10915	CG10915	FBgn0034308	991.875	-1.66631	0.556841	-2.99244	0.00276761	0.00755989
CG10916	CG10916	FBgn0034312	1569.41	0.514082	0.558149	0.921049	0.357025	0.431814
CG10917	fj	FBgn0000658	11.0833	2.38865	0.88214	2.70779	0.0067733	0.016221
CG10918	CG10918	FBgn0031178	0	NA	NA	NA	NA	NA
CG10919	CG10919	FBgn0037514	0.248402	-1.80387	4.40522	-0.409484	0.682184	NA
CG1092	CG1092	FBgn0037228	19476.2	-0.853136	0.559267	-1.52545	0.127146	0.182378
CG10920	CG10920	FBgn0029963	0	NA	NA	NA	NA	NA
CG10922	La	FBgn0011638	18379	0.383814	0.560137	0.685215	0.493208	0.565092
CG10923	Klp67A	FBgn0004379	2571.84	-2.53115	0.553438	-4.57351	4.79621e-06	2.64368e-05
CG10924	CG10924	FBgn0034356	13.1454	-0.666831	0.769717	-0.866332	0.386308	0.461365
CG10927	CG10927	FBgn0034360	122.129	-3.18758	0.531639	-5.99577	2.02521e-09	2.12669e-08
CG10928	CG10928	FBgn0040522	0	NA	NA	NA	NA	NA
CG1093	plx	FBgn0004879	1157.35	-3.26511	0.550646	-5.92961	3.03661e-09	3.07406e-08
CG10930	PpY-55A	FBgn0003140	0	NA	NA	NA	NA	NA
CG10931	CG10931	FBgn0034274	0.342266	-1.77821	3.43593	-0.517536	0.604782	NA
CG10932	CG10932	FBgn0029969	1059.85	-2.08342	0.569783	-3.65651	0.00025567	0.000948413
CG10933	CG10933	FBgn0034264	12.2311	-1.09557	0.739748	-1.48101	0.138605	0.196412
CG10934	CG10934	FBgn0034263	1.08484	3.43761	3.58127	0.959885	0.337113	NA
CG10936	CG10936	FBgn0034253	864.002	-3.91972	0.611217	-6.41298	1.42703e-10	1.85374e-09
CG10938	ProsMA5	FBgn0016697	3319.33	-1.31591	0.57131	-2.30333	0.0212603	0.0422716
CG10939	Sip1	FBgn0010620	149.535	1.06133	0.586865	1.80847	0.0705331	0.112547
CG10943	CG10943	FBgn0036320	0	NA	NA	NA	NA	NA
CG10944	RpS6	FBgn0004922	67105.4	-1.0977	0.56266	-1.95091	0.0510683	0.0866087
CG10946	dpr14	FBgn0029974	23.9028	-0.160237	0.697827	-0.229622	0.818385	0.852395
CG10947	CG10947	FBgn0032857	5.1019	2.01107	1.22197	1.64577	0.0998116	0.14921
CG10948	CG10948	FBgn0036317	1226.41	-1.80443	0.546808	-3.29994	0.000967049	0.00303068
CG10949	CG10949	FBgn0032858	607.152	-2.93616	0.563344	-5.21201	1.86801e-07	1.35792e-06
CG10950	CG10950	FBgn0034205	0.0935423	0.732121	4.36451	0.167744	0.866785	NA
CG10951	niki	FBgn0045980	2.79411	-3.8993	1.49241	-2.61276	0.00898143	0.0205737
CG10952	eag	FBgn0000535	38.3104	-0.247156	0.620802	-0.398125	0.690538	0.745403
CG10953	CG10953	FBgn0034204	0.43649	-0.643776	4.38308	-0.146878	0.883229	NA
CG10954	Arc-p34	FBgn0032859	11784.9	-1.16621	0.567409	-2.05533	0.0398467	0.0713489
CG10955	Rtf1	FBgn0034722	2249.46	-1.25462	0.557881	-2.2489	0.0245191	0.0477677
CG10956	CG10956	FBgn0034195	0.745054	-0.277149	2.61056	-0.106165	0.915452	NA
CG10958	CG10958	FBgn0030004	117.848	-2.46101	0.566454	-4.34459	1.39535e-05	6.99808e-05
CG10959	CG10959	FBgn0030010	116.718	-4.68426	0.556335	-8.41986	3.76921e-17	1.62125e-15
CG10960	CG10960	FBgn0036316	5933.67	-1.15797	0.564276	-2.05213	0.0401569	0.0717608
CG10961	Traf6	FBgn0026318	341.973	-1.95147	0.580184	-3.36354	0.000769491	0.00247858
CG10962	CG10962	FBgn0030073	1697.27	-0.312608	0.56132	-0.556916	0.577585	0.645401
CG10964	sni	FBgn0030026	448.449	-0.135504	0.575349	-0.235516	0.813808	0.848345
CG10965	Corp	FBgn0030028	52.5865	-0.558615	0.575728	-0.970275	0.331909	0.406833
CG10967	Atg1	FBgn0010715	2073.67	-0.612782	0.550875	-1.11238	0.265975	0.338879
CG10969	CG10969	FBgn0036310	0.868956	1.01127	2.44667	0.413326	0.679368	NA
CG10970	CG10970	FBgn0030078	387.515	-0.636428	0.591467	-1.07602	0.28192	0.356014
CG10971	CG10971	FBgn0036309	3603.36	-1.06037	0.565554	-1.87492	0.0608031	0.0998518
CG10972	ppk12	FBgn0034730	9.47565	0.527863	0.888813	0.593897	0.552581	0.621622
CG10973	CG10973	FBgn0036306	2350.03	-1.174	0.568871	-2.06374	0.0390424	0.0701125
CG10975	Ptp69D	FBgn0014007	3306.29	-1.59483	0.562458	-2.83547	0.00457581	0.0116374
CG10978	jagn	FBgn0037374	2312.23	-1.39252	0.556909	-2.50045	0.0124035	0.0269273
CG10979	CG10979	FBgn0037379	1949.13	-1.05264	0.565164	-1.86254	0.0625267	0.102053
CG1098	Madm	FBgn0027497	2075.92	-1.13868	0.555671	-2.0492	0.0404423	0.0721137
CG10981	CG10981	FBgn0037384	1113.75	-1.06556	0.582361	-1.82972	0.0672913	0.108162
CG10984	CG10984	FBgn0036305	1400	-1.37213	0.565109	-2.42808	0.0151789	0.0318044
CG10986	g	FBgn0001087	3693.17	-0.718157	0.559408	-1.28378	0.199219	0.265715
CG10987	CG10987	FBgn0040647	10.1507	-0.792679	0.882221	-0.898504	0.368917	0.444342
CG10988	l(1)dd4	FBgn0001612	1783.22	-2.86166	0.561864	-5.09316	3.5214e-07	2.43239e-06
CG1099	Dap160	FBgn0023388	4683.78	-1.42176	0.565181	-2.51559	0.0118834	0.0259538
CG10990	CG10990	FBgn0030520	4471.07	-0.857846	0.561202	-1.52859	0.126367	0.181525
CG10991	CG10991	FBgn0037389	0	NA	NA	NA	NA	NA
CG10992	CG10992	FBgn0030521	5286.65	-1.64372	0.557887	-2.94634	0.00321563	0.00857674
CG10993	CG10993	FBgn0030524	0.650907	1.92179	3.76839	0.509975	0.610069	NA
CG10996	CG10996	FBgn0030525	0.974467	-0.296376	2.16456	-0.136922	0.891093	NA
CG10997	Clic	FBgn0030529	22015	-1.27343	0.561369	-2.26845	0.023302	0.0457586
CG10998	r-cup	FBgn0031142	134.857	0.151569	0.613403	0.247096	0.804834	0.840995
CG10999	CG10999	FBgn0037381	187.891	1.50032	0.568175	2.6406	0.008276	0.0191583
CG1100	Rpn5	FBgn0028690	5218.59	-1.50659	0.571134	-2.6379	0.00834213	0.0192752
CG11000	CG11000	FBgn0037380	0.747366	2.51058	2.51618	0.997771	0.31839	NA
CG11001	FK506-bp2	FBgn0013954	10288.2	-1.16845	0.568905	-2.05386	0.0399895	0.0715526
CG11006	CG11006	FBgn0027534	2415.75	-1.21388	0.561286	-2.16268	0.0305655	0.0572704
CG11007	CG11007	FBgn0034455	771.925	-2.56683	0.568858	-4.51225	6.41443e-06	3.45446e-05
CG11008	CG11008	FBgn0036315	1953.05	1.62922	0.569221	2.8622	0.00420713	0.0108397
CG11009	CG11009	FBgn0036318	6232.36	-0.439141	0.560639	-0.783287	0.433459	0.507376
CG1101	Aly	FBgn0010774	6970.04	-0.602662	0.561567	-1.07318	0.283191	0.357344
CG11010	Ent3	FBgn0036319	76.1118	0.340632	0.620317	0.549126	0.582919	0.64974
CG11012	Ugt37a1	FBgn0026756	0.328138	0.323333	4.06265	0.0795868	0.936566	NA
CG11015	CG11015	FBgn0031830	3217.69	-1.4914	0.573374	-2.6011	0.00929242	0.0211445
CG11018	CG11018	FBgn0034464	0.059906	-0.825005	4.40736	-0.187188	0.851513	NA
CG11019	CG11019	FBgn0040998	2.59096	1.60253	1.5085	1.06234	0.288083	0.362175
CG1102	MP1	FBgn0027930	3206.2	-1.76818	0.55752	-3.17152	0.00151646	0.00448293
CG11020	nompC	FBgn0016920	14.5855	0.512193	0.817479	0.626552	0.530953	0.601482
CG11023	CG11023	FBgn0031208	0	NA	NA	NA	NA	NA
CG11024	cl	FBgn0000318	4444.63	-0.0556499	0.56663	-0.098212	0.921764	0.937661
CG11025	isopeptidase-T-3	FBgn0028372	567.323	-2.48464	0.545061	-4.55847	5.15272e-06	2.83227e-05
CG11027	Arf102F	FBgn0013749	4183.65	-0.744578	0.566493	-1.31437	0.188723	0.253536
CG11029	CG11029	FBgn0031735	7.4839	-1.83272	0.896149	-2.04511	0.040844	0.0726986
CG1103	CG1103	FBgn0037235	1712.2	-1.63468	0.567346	-2.88128	0.0039606	0.0102907
CG11030	CG11030	FBgn0031736	1912.6	-2.35937	0.557771	-4.23001	2.33685e-05	0.000111138
CG11033	CG11033	FBgn0037659	4707.26	-1.07087	0.560954	-1.90901	0.0562609	0.0939749
CG11034	CG11034	FBgn0031741	1.8785	0.812692	1.55171	0.523738	0.600461	0.666577
CG11035	CG11035	FBgn0037544	183.304	-4.73023	0.637186	-7.42363	1.13957e-13	2.5804e-12
CG11037	CG11037	FBgn0037038	0	NA	NA	NA	NA	NA
CG1104	CG1104	FBgn0037467	1703.51	-2.1985	0.554572	-3.96432	7.36059e-05	0.000311889
CG11041	CG11041	FBgn0034481	0	NA	NA	NA	NA	NA
CG11042	CG11042	FBgn0030094	2.8166	-0.52007	1.36912	-0.379856	0.704052	0.756509
CG11043	CG11043	FBgn0031831	1.4003	-1.45661	1.87152	-0.778307	0.436388	0.510198
CG11044	CG11044	FBgn0034484	0	NA	NA	NA	NA	NA
CG11048	CG11048	FBgn0034487	0.0467712	0.0807195	4.39976	0.0183464	0.985363	NA
CG11049	sv	FBgn0005561	5.8457	0.898582	0.996046	0.902149	0.366978	0.442548
CG1105	CG1105	FBgn0037465	1658.29	-1.86498	0.563474	-3.30978	0.000933678	0.00293543
CG11050	CG11050	FBgn0031836	1794.39	-1.00439	0.558675	-1.79781	0.0722073	0.114753
CG11051	Nplp2	FBgn0040813	227923	-0.987883	0.56229	-1.75689	0.0789358	0.1232
CG11052	CG11052	FBgn0040524	1.0498	-0.816556	2.09562	-0.389649	0.696796	NA
CG11055	CG11055	FBgn0034491	2425.15	-1.06096	0.560272	-1.89365	0.058271	0.0967519
CG11059	cals	FBgn0039928	5715.69	-1.38304	0.567912	-2.43532	0.0148788	0.0312353
CG1106	Gel	FBgn0010225	22519.9	-1.78273	0.560877	-3.17846	0.00148059	0.0043861
CG11060	CG11060	FBgn0033149	0.582489	2.88644	4.28768	0.673193	0.500824	NA
CG11061	GM130	FBgn0034697	1901.99	-2.13889	0.562993	-3.79914	0.000145198	0.000570781
CG11062	Actbeta	FBgn0024913	9.47316	3.60693	1.35796	2.65615	0.00790391	0.0184706
CG11063	CG11063	FBgn0030530	2458.26	-0.594555	0.563471	-1.05516	0.29135	0.365393
CG11064	Rfabg	FBgn0087002	955.793	-0.699639	0.57462	-1.21757	0.223388	0.292409
CG11066	scarface	FBgn0033033	4712.76	-0.627478	0.561973	-1.11656	0.264182	0.336897
CG11068	CG11068	FBgn0030536	0.657619	2.5132	2.5205	0.997103	0.318715	NA
CG11069	CG11069	FBgn0039244	1.24122	-0.203385	1.79371	-0.113388	0.909723	NA
CG1107	aux	FBgn0037218	3863.45	-1.56439	0.564041	-2.77354	0.00554494	0.0137299
CG11070	CG11070	FBgn0028467	2317.87	-1.68818	0.553153	-3.05192	0.0022738	0.00636097
CG11071	CG11071	FBgn0030532	1562.35	-1.01317	0.560473	-1.8077	0.0706529	0.11272
CG11073	CG11073	FBgn0034693	2.54525	1.05589	1.36541	0.773313	0.439337	0.513038
CG11076	CG11076	FBgn0039929	2210.02	-0.976633	0.566337	-1.72447	0.0846224	0.130504
CG11077	CG11077	FBgn0039930	986.549	-2.57978	0.568218	-4.54012	5.62213e-06	3.06633e-05
CG1108	alpha-Est6	FBgn0015574	0.85831	-0.737303	2.6039	-0.283153	0.777059	NA
CG11081	plexA	FBgn0025741	8245.29	-0.497412	0.562751	-0.883892	0.376754	0.452234
CG11084	pk	FBgn0003090	42.6518	4.0268	0.731988	5.50117	3.77269e-08	3.10239e-07
CG11085	CG11085	FBgn0030408	0.247994	0.335079	4.38523	0.0764107	0.939092	NA
CG11086	Gadd45	FBgn0033153	1962.45	1.25431	0.562902	2.2283	0.0258608	0.0500154
CG11089	CG11089	FBgn0039241	1941.16	-1.87497	0.544737	-3.44197	0.000577493	0.00193151
CG1109	CG1109	FBgn0046222	1980.63	-1.8799	0.56667	-3.31746	0.000908398	0.00286878
CG11092	CG11092	FBgn0027537	6157.65	-2.00433	0.556501	-3.60167	0.000316185	0.00114291
CG11093	CG11093	FBgn0039932	1046.82	-0.116929	0.573682	-0.203822	0.838493	0.86847
CG11094	dsx	FBgn0000504	1.58583	-0.324654	1.72677	-0.188013	0.850867	0.879807
CG11095	CG11095	FBgn0030528	196.924	-2.87713	0.557149	-5.16402	2.417e-07	1.72643e-06
CG11098	Tango1	FBgn0031842	4650.97	-1.02768	0.558733	-1.8393	0.0658713	0.106331
CG11099	CG11099	FBgn0034485	0.0467712	0.0807195	4.39976	0.0183464	0.985363	NA
CG11100	Mes2	FBgn0037207	9502.07	-1.33774	0.56246	-2.37838	0.0173888	0.0356016
CG11101	pwn	FBgn0003174	3.05489	1.01196	1.28975	0.784616	0.432678	0.506633
CG11103	CG11103	FBgn0030522	507.683	-3.07576	0.555201	-5.5399	3.02639e-08	2.53702e-07
CG11105	CG11105	FBgn0030281	0.445181	1.16241	3.24847	0.357833	0.720468	NA
CG11106	CG11106	FBgn0030280	0	NA	NA	NA	NA	NA
CG11107	CG11107	FBgn0033160	4788.09	-1.75073	0.565175	-3.09768	0.00195041	0.00556373
CG11109	CG11109	FBgn0037200	748.56	-2.94667	0.572249	-5.14928	2.61481e-07	1.84973e-06
CG11110	CG11110	FBgn0034535	134.044	-4.09049	0.580186	-7.05031	1.78522e-12	3.203e-11
CG11111	rdgB	FBgn0003218	902.633	-0.96384	0.554539	-1.73809	0.0821943	0.127418
CG11112	CG11112	FBgn0033164	0.344819	-2.57471	4.36533	-0.589809	0.555319	NA
CG11113	CG11113	FBgn0033165	0.059906	-0.825005	4.40736	-0.187188	0.851513	NA
CG11115	Ssl1	FBgn0037202	883.934	-1.42851	0.565611	-2.52561	0.0115499	0.0253572
CG1112	alpha-Est7	FBgn0015575	2900.33	-0.00383988	0.556089	-0.00690516	0.994491	0.99565
CG11120	CG11120	FBgn0039250	3316.88	-3.0032	0.558311	-5.37907	7.48706e-08	5.81606e-07
CG11121	so	FBgn0003460	5.12746	1.00308	1.11551	0.899215	0.368538	0.444049
CG11122	CG11122	FBgn0030266	2723.4	-1.50433	0.557149	-2.70004	0.00693312	0.0165474
CG11123	CG11123	FBgn0033169	2067.62	-2.12083	0.564593	-3.75638	0.000172389	0.000666942
CG11124	sPLA2	FBgn0033170	64.2832	-1.72821	0.585829	-2.95003	0.00317748	0.00850031
CG11125	CG11125	FBgn0033174	515.281	-3.86807	0.534359	-7.23872	4.52952e-13	9.08672e-12
CG11127	CG11127	FBgn0033178	1046.58	-4.47659	0.576156	-7.76976	7.86357e-15	2.17573e-13
CG11128	slif	FBgn0037203	64.089	0.270148	0.634568	0.425719	0.670312	0.727797
CG11129	Yp3	FBgn0004047	32.0529	-0.0490223	0.582663	-0.0841349	0.932949	0.946303
CG1113	CG1113	FBgn0037304	8.72565	-0.726583	0.880216	-0.825459	0.409111	0.483472
CG11130	Rtc1	FBgn0020909	1733.4	-1.4875	0.572311	-2.59911	0.00934665	0.0212571
CG11131	CG11131	FBgn0037204	0.0676098	-0.825005	4.40736	-0.187188	0.851513	NA
CG11132	DMAP1	FBgn0034537	1283.72	-1.98137	0.566774	-3.49587	0.000472522	0.00161721
CG11133	CG11133	FBgn0037205	875.265	-4.28845	0.545989	-7.85445	4.01517e-15	1.18385e-13
CG11134	CG11134	FBgn0030518	514.909	-3.57771	0.54167	-6.60496	3.97619e-11	5.77662e-10
CG11136	CG11136	FBgn0034540	15.2742	1.55734	0.761955	2.04387	0.0409661	0.07285
CG11137	CG11137	FBgn0037199	1286.05	-2.42797	0.560223	-4.33394	1.46467e-05	7.30479e-05
CG11138	CG11138	FBgn0030400	3155.86	-0.751888	0.558819	-1.3455	0.178465	0.241933
CG11139	p47	FBgn0033179	4033.39	-1.72024	0.555004	-3.09951	0.00193844	0.00554082
CG11140	Aldh-III	FBgn0010548	3864.64	-2.6374	0.563169	-4.68314	2.82518e-06	1.64371e-05
CG11141	CG11141	FBgn0033177	3115.91	-0.916423	0.560354	-1.63543	0.101958	0.151911
CG11142	obst-E	FBgn0031737	7.4804	0.691033	1.05334	0.656039	0.511799	0.583232
CG11143	Inos	FBgn0025885	23191.9	-1.21103	0.564785	-2.14423	0.0320142	0.0595993
CG11144	mGluRA	FBgn0019985	25.3046	1.77107	0.747151	2.37043	0.0177674	0.0362712
CG11145	CG11145	FBgn0033168	0	NA	NA	NA	NA	NA
CG11147	CG11147	FBgn0031734	1.76391	1.71045	1.63585	1.0456	0.295744	0.369849
CG11148	CG11148	FBgn0039936	10625.8	-1.07872	0.563214	-1.91529	0.0554556	0.0927714
CG11149	CG11149	FBgn0031732	0.54361	-0.926024	2.74719	-0.337081	0.736056	NA
CG1115	CG1115	FBgn0037299	1703.62	-1.05694	0.559405	-1.8894	0.0588388	0.0973563
CG11151	CG11151	FBgn0030519	2119.18	-1.39424	0.566487	-2.4612	0.0138473	0.0294338
CG11152	CG11152	FBgn0039937	7.06225	1.05173	0.966972	1.08765	0.276748	0.350656
CG11153	Sox102F	FBgn0039938	325.58	-1.224	0.575903	-2.12536	0.0335566	0.0619091
CG11154	ATPsyn-beta	FBgn0010217	24073.3	-1.18971	0.561036	-2.12055	0.0339596	0.062512
CG11155	CG11155	FBgn0039927	98.2044	0.164561	0.591662	0.278133	0.78091	0.820826
CG11156	mus101	FBgn0002878	971.322	-2.73719	0.55372	-4.94328	7.68184e-07	4.9455e-06
CG11158	CG11158	FBgn0030511	302.634	-2.16812	0.569868	-3.80461	0.00014203	0.000559373
CG11159	CG11159	FBgn0034539	0	NA	NA	NA	NA	NA
CG1116	CG1116	FBgn0037297	615.895	-3.18269	0.559963	-5.68375	1.31773e-08	1.18104e-07
CG11160	CG11160	FBgn0030257	1.43348	2.54409	1.88442	1.35007	0.176994	0.240203
CG11162	CG11162	FBgn0030509	0.78882	1.38065	3.6224	0.381142	0.703098	NA
CG11163	CG11163	FBgn0025693	4096.77	-1.86733	0.56014	-3.33369	0.000857013	0.00272133
CG11164	CG11164	FBgn0030507	719.695	-4.0813	0.556827	-7.32956	2.30916e-13	4.91258e-12
CG11165	CG11165	FBgn0033238	0.405625	2.07665	3.35605	0.618778	0.536063	NA
CG11166	CG11166	FBgn0033166	2636.96	-1.23483	0.552541	-2.23482	0.0254294	0.0492876
CG11168	CG11168	FBgn0039249	578.266	-1.6697	0.565078	-2.95482	0.00312854	0.00839571
CG11170	CG11170	FBgn0034705	293.193	-2.53119	0.57603	-4.3942	1.11182e-05	5.71238e-05
CG11172	NFAT	FBgn0030505	2225.62	-1.51546	0.557923	-2.71625	0.0066026	0.0158775
CG11173	usnp	FBgn0034913	1336.12	-2.33807	0.573964	-4.07355	4.63012e-05	0.000207397
CG11175	CG11175	FBgn0034530	233.577	2.13856	0.575182	3.71807	0.000200752	0.000764659
CG11176	Tango2	FBgn0030503	269.611	-3.4487	0.565808	-6.09517	1.0932e-09	1.1938e-08
CG11177	BthD	FBgn0030501	2516.65	-2.25675	0.552133	-4.08733	4.36372e-05	0.000196627
CG11178	CG11178	FBgn0030499	1292.23	-1.82412	0.56445	-3.23167	0.00123067	0.00374602
CG11180	CG11180	FBgn0034528	1654.88	-1.45221	0.55763	-2.60426	0.00920733	0.0209839
CG11181	cup	FBgn0000392	1057.12	-1.44421	0.565561	-2.55358	0.0106621	0.023739
CG11182	PHDP	FBgn0025334	0.0804887	-0.825005	4.40736	-0.187188	0.851513	NA
CG11183	Dcp1	FBgn0034921	855.431	-1.71789	0.562596	-3.05351	0.00226182	0.00633103
CG11184	Upf3	FBgn0034923	665.422	-3.56557	0.562575	-6.33795	2.32837e-10	2.93279e-09
CG11186	toy	FBgn0019650	40.8564	1.33204	0.659654	2.01931	0.0434554	0.0763969
CG11188	CG11188	FBgn0031851	2950.14	0.253792	0.562154	0.451464	0.651655	0.711304
CG1119	Gnf1	FBgn0004913	3981.59	-2.17729	0.551293	-3.94942	7.83401e-05	0.000328921
CG11190	CG11190	FBgn0030035	1970.21	-1.70732	0.563685	-3.02885	0.00245483	0.00680746
CG11191	CG11191	FBgn0033249	0	NA	NA	NA	NA	NA
CG11192	CG11192	FBgn0034507	0	NA	NA	NA	NA	NA
CG11194	Hey	FBgn0027788	0.323308	0.335069	4.38523	0.0764085	0.939094	NA
CG11196	CG11196	FBgn0033248	0	NA	NA	NA	NA	NA
CG11198	CG11198	FBgn0033246	11235.5	-1.6856	0.55979	-3.01113	0.00260275	0.00717321
CG11199	Liprin-alpha	FBgn0046704	3929.7	-1.41858	0.556152	-2.55071	0.0107504	0.0239141
CG1120	CG1120	FBgn0035462	538.085	-1.6252	0.562704	-2.8882	0.00387455	0.0101071
CG11200	CG11200	FBgn0034500	1175.76	-5.02009	0.557784	-9.00006	2.25591e-19	1.48138e-17
CG11201	CG11201	FBgn0031853	3.67342	-1.74296	1.27786	-1.36397	0.172578	0.235279
CG11202	org-1	FBgn0021767	27.9225	1.84779	0.70373	2.62571	0.00864693	0.0199001
CG11203	CG11203	FBgn0030249	0.266738	-1.80379	4.34953	-0.41471	0.678354	NA
CG11205	phr	FBgn0003082	801.337	-3.64454	0.549547	-6.6319	3.31394e-11	4.86472e-10
CG11206	CG11206	FBgn0034720	1.87773	-0.0203894	1.59377	-0.0127932	0.989793	0.992817
CG11207	feo	FBgn0030241	3011.19	-1.01573	0.552018	-1.84002	0.0657651	0.106183
CG11208	CG11208	FBgn0034488	2778.07	-2.10393	0.568939	-3.69799	0.000217315	0.000823605
CG11209	ppk6	FBgn0034489	1.54132	2.86096	2.00621	1.42605	0.153854	0.2142
CG1121	alpha-Est8	FBgn0015576	1417.02	-1.70348	0.55925	-3.04601	0.00231903	0.00648197
CG11210	CG11210	FBgn0033259	2217.88	-0.560742	0.565716	-0.991207	0.321584	0.396496
CG11211	CG11211	FBgn0033067	0	NA	NA	NA	NA	NA
CG11212	Ptr	FBgn0033068	3.40837	2.99697	1.45213	2.06384	0.0390332	0.0701089
CG11213	Cp38	FBgn0000360	0	NA	NA	NA	NA	NA
CG11217	CanB2	FBgn0015614	1774.2	-1.09469	0.576539	-1.89873	0.0576005	0.0958063
CG11218	Obp56d	FBgn0034470	0.644494	1.55087	2.73095	0.567888	0.570111	NA
CG11219	PIP82	FBgn0024943	0.961668	0.172685	2.10874	0.0818899	0.934734	NA
CG11221	CG11221	FBgn0031855	0.361804	-0.660272	3.92181	-0.168359	0.866301	NA
CG11226	CG11226	FBgn0037195	5.04169	2.89302	1.29079	2.24128	0.0250077	0.0486233
CG11227	CG11227	FBgn0031139	0.365763	1.26899	3.56279	0.356179	0.721706	NA
CG11228	hpo	FBgn0034453	1595.61	-1.20131	0.563352	-2.13244	0.032971	0.061023
CG11229	CG11229	FBgn0031138	0	NA	NA	NA	NA	NA
CG11231	CG11231	FBgn0039939	0	NA	NA	NA	NA	NA
CG11233	l(1)19Ec	FBgn0001560	0	NA	NA	NA	NA	NA
CG11235	CG11235	FBgn0031135	0	NA	NA	NA	NA	NA
CG11236	CG11236	FBgn0031860	0.358283	0.421162	3.86448	0.108983	0.913216	NA
CG11237	Oseg6	FBgn0034452	42.8114	-5.02937	0.705359	-7.13023	1.00205e-12	1.89083e-11
CG11238	l(3)04053	FBgn0010830	1144.21	-1.70275	0.552043	-3.08445	0.00203929	0.00578377
CG1124	CG1124	FBgn0037290	24.2608	-0.038271	0.728976	-0.0524998	0.95813	0.967561
CG11241	CG11241	FBgn0037186	64.3385	-1.36058	0.564937	-2.40837	0.016024	0.0332148
CG11242	CG11242	FBgn0034451	2414.44	-0.857553	0.572221	-1.49864	0.133967	0.190608
CG11246	Rpb8	FBgn0037121	1198.5	-1.98096	0.553924	-3.57623	0.000348591	0.00124002
CG11247	CG11247	FBgn0037120	1569.39	-1.73313	0.559261	-3.09897	0.00194195	0.00554763
CG11248	CG11248	FBgn0037117	444.767	-3.49364	0.596712	-5.85482	4.77519e-09	4.64779e-08
CG11249	CG11249	FBgn0037115	0.128825	0.216471	4.39249	0.0492821	0.960694	NA
CG11251	CG11251	FBgn0036346	0	NA	NA	NA	NA	NA
CG11253	CG11253	FBgn0036338	1.79735	-0.535373	1.44735	-0.3699	0.711457	0.762884
CG11254	mael	FBgn0016034	1489.04	-4.68722	0.56419	-8.30788	9.74273e-17	3.88526e-15
CG11255	CG11255	FBgn0036337	1858.88	-1.08921	0.557052	-1.95531	0.0505459	0.0858853
CG11257	CG11257	FBgn0034442	100.815	-4.69982	0.643334	-7.30542	2.76407e-13	5.76825e-12
CG11258	mRpL20	FBgn0036335	525.871	-3.80083	0.561478	-6.76933	1.2938e-11	2.04229e-10
CG11259	MICAL-like	FBgn0036333	3111.24	-1.16088	0.558945	-2.07692	0.0378092	0.0682463
CG1126	CG1126	FBgn0037280	4.09585	-0.838035	1.22157	-0.686032	0.492693	0.564568
CG11260	CG11260	FBgn0039912	0	NA	NA	NA	NA	NA
CG11261	CG11261	FBgn0036332	1448	-1.19669	0.567935	-2.10709	0.0351099	0.0642692
CG11262	CG11262	FBgn0036329	0.056385	0.216481	4.39249	0.0492842	0.960693	NA
CG11263	CG11263	FBgn0036330	7.6216	-5.55007	1.39932	-3.96625	7.30111e-05	0.000309716
CG11265	CG11265	FBgn0030049	3105.12	-1.08051	0.559916	-1.92978	0.0536347	0.0902001
CG11266	CG11266	FBgn0031883	4152.95	-1.4912	0.562579	-2.65065	0.00803375	0.0187119
CG11267	CG11267	FBgn0036334	4960.67	-0.496868	0.564003	-0.880966	0.378336	0.45369
CG11268	CG11268	FBgn0036336	563.437	-4.01771	0.599722	-6.69929	2.09437e-11	3.18357e-10
CG11269	CG11269	FBgn0034700	0.535718	2.75807	4.29137	0.642702	0.520418	NA
CG11271	RpS12	FBgn0014027	28578.7	-1.53016	0.564561	-2.71035	0.00672122	0.0161198
CG11274	SRm160	FBgn0036340	3314.68	-1.96487	0.553626	-3.54909	0.000386567	0.00135457
CG11275	CG11275	FBgn0034706	6.30884	-2.49917	1.07778	-2.31882	0.0204047	0.0407929
CG11276	RpS4	FBgn0011284	76239.4	-1.09354	0.564258	-1.93802	0.0526206	0.0887979
CG11278	Syx13	FBgn0036341	1866.84	-1.03771	0.563364	-1.84198	0.0654774	0.105851
CG11279	CG11279	FBgn0036342	473.697	-2.38124	0.585916	-4.06413	4.82119e-05	0.000214396
CG1128	alpha-Est9	FBgn0015577	1209.22	-1.14661	0.559992	-2.04755	0.0406043	0.0723372
CG11280	trn	FBgn0010452	0.804936	1.68713	2.41075	0.699837	0.484029	NA
CG11281	snky	FBgn0086916	0	NA	NA	NA	NA	NA
CG11282	caps	FBgn0023095	435.844	-1.1392	0.556469	-2.0472	0.0406385	0.072385
CG11284	CG11284	FBgn0030056	4264.98	-0.655108	0.556233	-1.17776	0.238893	0.309522
CG11286	CG11286	FBgn0037516	0	NA	NA	NA	NA	NA
CG11289	CG11289	FBgn0031887	1.06013	0.659004	2.12873	0.309575	0.756884	NA
CG1129	CG1129	FBgn0037279	3369.68	-0.744641	0.562775	-1.32316	0.185782	0.250473
CG11290	enok	FBgn0034975	4357.46	-1.49072	0.554874	-2.68658	0.00721866	0.0170923
CG11291	CG11291	FBgn0034713	3.20286	-1.68454	1.27443	-1.3218	0.186234	0.250875
CG11293	CG11293	FBgn0034889	1.91893	1.12819	1.57596	0.715871	0.474071	0.547304
CG11294	CG11294	FBgn0030058	0.557946	-0.307813	2.88685	-0.106626	0.915086	NA
CG11295	l(2)dtl	FBgn0013548	1088.57	-2.06725	0.55971	-3.69343	0.00022125	0.000836267
CG11298	CG11298	FBgn0034721	0	NA	NA	NA	NA	NA
CG11299	CG11299	FBgn0034897	1900.21	-1.39303	0.561734	-2.47987	0.0131431	0.0282786
CG1130	scrt	FBgn0004880	0.675827	2.0403	2.6044	0.783405	0.433389	NA
CG11300	CG11300	FBgn0034901	0.059906	-0.825005	4.40736	-0.187188	0.851513	NA
CG11301	Mes4	FBgn0034726	563.331	-3.79788	0.535735	-7.0891	1.34983e-12	2.48057e-11
CG11303	TM4SF	FBgn0020372	77.3829	-1.7611	0.606863	-2.90197	0.00370828	0.00971969
CG11305	Sirt7	FBgn0039631	226.839	-3.59787	0.60457	-5.95111	2.66323e-09	2.74402e-08
CG11306	CG11306	FBgn0037108	2650.26	-1.53372	0.567149	-2.70426	0.00684566	0.0163625
CG11307	CG11307	FBgn0037106	557.848	-3.87412	0.571276	-6.78153	1.18912e-11	1.89222e-10
CG11308	sa	FBgn0002842	0	NA	NA	NA	NA	NA
CG11309	CG11309	FBgn0037070	645.015	-4.96866	0.540717	-9.18902	3.96449e-20	3.14921e-18
CG1131	alpha-Est10	FBgn0015569	2092.46	0.102351	0.562849	0.181844	0.855705	0.883974
CG11310	Cpr78Ca	FBgn0037067	0.188088	0.335088	4.38523	0.0764129	0.939091	NA
CG11312	insc	FBgn0011674	272.554	1.55684	0.579092	2.68842	0.00717905	0.0170353
CG11313	CG11313	FBgn0039798	107.84	1.00696	0.58126	1.73237	0.0832072	0.128765
CG11314	CG11314	FBgn0039800	1854.23	0.885355	0.580553	1.52502	0.127254	0.18248
CG11315	CG11315	FBgn0039801	1624.74	-0.169205	0.565942	-0.29898	0.764955	0.807461
CG11317	CG11317	FBgn0039816	0.188088	0.335088	4.38523	0.0764129	0.939091	NA
CG11318	CG11318	FBgn0039818	3.62795	1.58438	1.18303	1.33925	0.18049	0.244317
CG11319	CG11319	FBgn0031835	0.219316	-0.898171	4.39761	-0.20424	0.838166	NA
CG1132	fd64A	FBgn0004895	0.686035	-0.726051	2.7482	-0.264192	0.791632	NA
CG11320	CG11320	FBgn0031837	0.488719	0.247272	3.04143	0.0813014	0.935202	NA
CG11321	CG11321	FBgn0031857	46.1289	0.633833	0.633316	1.00082	0.316915	0.391868
CG11322	CG11322	FBgn0031856	2.33117	-0.11976	1.3853	-0.0864509	0.931108	0.944922
CG11323	CG11323	FBgn0031854	0.454175	0.762162	3.28413	0.232074	0.81648	NA
CG11324	homer	FBgn0025777	1212.94	-2.20368	0.550333	-4.00426	6.2211e-05	0.000268762
CG11325	GRHR	FBgn0025595	0.253334	0.081654	4.0853	0.0199873	0.984054	NA
CG11326	Tsp	FBgn0031850	14.1407	3.24982	0.93401	3.47943	0.000502478	0.00171082
CG11327	CG11327	FBgn0031849	0.153936	-0.735918	4.39129	-0.167586	0.866909	NA
CG11328	Nhe3	FBgn0028703	3734.18	-1.11239	0.557217	-1.99633	0.0458975	0.0796355
CG11329	CG11329	FBgn0031848	284.176	-5.27818	0.643307	-8.20477	2.3103e-16	8.4912e-15
CG1133	opa	FBgn0003002	0.338016	2.08967	3.86939	0.54005	0.589162	NA
CG11330	cort	FBgn0000351	96.3983	-4.45438	0.615938	-7.23187	4.76389e-13	9.51811e-12
CG11331	Spn27A	FBgn0028990	4009.11	-1.49456	0.562392	-2.65751	0.0078721	0.0184225
CG11333	CG11333	FBgn0039850	16.2531	-0.126226	0.813437	-0.155176	0.876683	0.900733
CG11334	CG11334	FBgn0039849	2307.44	-2.12336	0.565793	-3.75289	0.00017481	0.000674981
CG11335	lox	FBgn0039848	109.958	0.341895	0.592319	0.577215	0.563794	0.632264
CG11337	CG11337	FBgn0039846	1258.6	-3.89615	0.564834	-6.89787	5.2787e-12	8.88806e-11
CG1134	CG1134	FBgn0035483	393.146	-3.46712	0.573408	-6.04651	1.4802e-09	1.59344e-08
CG11340	CG11340	FBgn0039840	2.78543	3.91487	1.70379	2.29774	0.0215765	0.0427794
CG11342	CG11342	FBgn0035537	109.283	-5.6528	0.694178	-8.14315	3.85138e-16	1.38453e-14
CG11345	CG11345	FBgn0035546	0.301898	-0.643776	4.38308	-0.146878	0.883229	NA
CG11347	CG11347	FBgn0035542	629.908	1.08139	0.551524	1.96072	0.0499111	0.0849378
CG11348	nAcRbeta-64B	FBgn0000038	0.209313	0.216461	4.39249	0.0492799	0.960696	NA
CG11349	CG11349	FBgn0035550	0.419939	1.25762	3.41515	0.368248	0.712688	NA
CG1135	CG1135	FBgn0035489	2148.68	-0.654655	0.566733	-1.15514	0.248034	0.319322
CG11350	CG11350	FBgn0035552	0.149927	1.21656	4.34543	0.279964	0.779505	NA
CG11352	jim	FBgn0027339	3329.61	-1.37589	0.558875	-2.46189	0.0138209	0.0293966
CG11353	CG11353	FBgn0035557	16.1402	2.31968	0.822605	2.81992	0.00480359	0.0121166
CG11354	Lim1	FBgn0026411	3.02261	1.48005	1.48744	0.995027	0.319723	0.394794
CG11356	CG11356	FBgn0030375	0.105506	0.0807102	4.39976	0.0183442	0.985364	NA
CG11357	CG11357	FBgn0035558	13585.7	-1.22187	0.56092	-2.17834	0.029381	0.0555036
CG1136	CG1136	FBgn0035490	0.899415	2.25399	2.56318	0.879371	0.3792	NA
CG11360	CG11360	FBgn0039920	1018.73	-0.882737	0.574778	-1.53579	0.124591	0.179733
CG11362	CG11362	FBgn0034737	2.52806	-0.601979	1.49709	-0.4021	0.68761	0.743057
CG11367	CG11367	FBgn0037185	485.714	-2.42656	0.58611	-4.1401	3.47152e-05	0.000159713
CG11368	CG11368	FBgn0040923	0	NA	NA	NA	NA	NA
CG11369	CG11369	FBgn0029951	0	NA	NA	NA	NA	NA
CG1137	CG1137	FBgn0037454	0	NA	NA	NA	NA	NA
CG11370	CG11370	FBgn0037181	0.871049	1.47709	2.56972	0.574805	0.565423	NA
CG11371	dbr	FBgn0067779	2208.07	-0.598284	0.564172	-1.06047	0.288933	0.363009
CG11372	galectin	FBgn0031213	3149.97	-0.949628	0.565019	-1.6807	0.092821	0.140487
CG11373	CG11373	FBgn0040679	0	NA	NA	NA	NA	NA
CG11374	CG11374	FBgn0031214	32.9796	-1.30128	0.660172	-1.97112	0.0487106	0.0833998
CG11375	polybromo	FBgn0039227	2244.74	-1.67567	0.557312	-3.00669	0.00264107	0.00726663
CG11376	CG11376	FBgn0031216	2987.14	-1.68973	0.567662	-2.97665	0.00291415	0.00790319
CG11377	CG11377	FBgn0031217	2024.6	-1.3941	0.562085	-2.48024	0.0131296	0.0282619
CG11378	CG11378	FBgn0040364	69.6687	0.473599	0.593867	0.797484	0.42517	0.499693
CG11379	CG11379	FBgn0040362	0.056385	0.216481	4.39249	0.0492842	0.960693	NA
CG1138	CG1138	FBgn0037456	0	NA	NA	NA	NA	NA
CG11380	CG11380	FBgn0040359	1.33574	3.98667	2.18537	1.82425	0.068114	NA
CG11381	CG11381	FBgn0029568	6.15502	1.39483	1.09563	1.27309	0.202988	0.269647
CG11382	CG11382	FBgn0040367	1.53662	2.80025	2.07592	1.34892	0.177363	0.240571
CG11384	CG11384	FBgn0040363	1.28485	-1.7599	2.10647	-0.835475	0.403451	NA
CG11387	ct	FBgn0004198	4224.26	-1.09494	0.556935	-1.96601	0.0492976	0.0842146
CG11388	CG11388	FBgn0034959	513.587	-2.28317	0.578957	-3.94359	8.02695e-05	0.000335629
CG1139	CG1139	FBgn0035300	0.71885	-1.70905	2.63622	-0.648298	0.516792	NA
CG11390	PebIII	FBgn0011695	5.29484	-0.376971	1.09257	-0.345031	0.730071	0.77869
CG11391	CG11391	FBgn0038732	0.301898	-0.643776	4.38308	-0.146878	0.883229	NA
CG11395	CG11395	FBgn0034200	151.039	2.48629	0.599985	4.14393	3.41406e-05	0.00015751
CG11396	CG11396	FBgn0037022	657.225	-0.669801	0.576778	-1.16128	0.245528	0.316593
CG11397	glu	FBgn0015391	5745.84	-2.41648	0.549936	-4.3941	1.11232e-05	5.71238e-05
CG11398	CG11398	FBgn0040366	91.2861	-2.49495	0.588598	-4.2388	2.24713e-05	0.000107396
CG11399	CG11399	FBgn0037021	1841.41	-0.844625	0.553082	-1.52712	0.12673	0.181887
CG1140	CG1140	FBgn0035298	1557.92	-4.32393	0.53207	-8.12662	4.41435e-16	1.55847e-14
CG11400	CG11400	FBgn0034198	1442.38	0.316946	0.571122	0.554953	0.578926	0.64646
CG11401	Trxr-2	FBgn0037170	0.172274	-1.80388	4.40522	-0.409487	0.682182	NA
CG11403	CG11403	FBgn0026876	657.76	-2.04763	0.569332	-3.59655	0.00032247	0.00116221
CG11404	CG11404	FBgn0037169	0.181991	0.0807004	4.39976	0.018342	0.985366	NA
CG11405	A3-3	FBgn0028550	277.937	0.779278	0.591843	1.3167	0.18794	0.252796
CG11406	CG11406	FBgn0034990	0	NA	NA	NA	NA	NA
CG11407	CG11407	FBgn0038733	5.51241	5.96869	1.69439	3.52261	0.000427317	0.00147955
CG11409	CG11409	FBgn0024366	22.1472	-3.49436	0.839963	-4.16014	3.18057e-05	0.000147916
CG11411	fs(1)N	FBgn0004650	70.2062	-3.27524	0.599892	-5.45972	4.76876e-08	3.83135e-07
CG11412	CG11412	FBgn0024362	882.399	-1.5114	0.561528	-2.69159	0.00711127	0.016903
CG11413	CG11413	FBgn0035022	1.84755	0.366916	1.72078	0.213227	0.83115	0.862316
CG11414	CG11414	FBgn0035024	2359.65	-1.46697	0.569311	-2.57675	0.0099733	0.0224388
CG11415	Tsp2A	FBgn0024361	31.393	0.254278	0.683579	0.37198	0.709908	0.761471
CG11416	uri	FBgn0035025	985.779	-2.6084	0.568938	-4.58469	4.54665e-06	2.52023e-05
CG11417	CG11417	FBgn0024364	1042.02	-0.70583	0.552573	-1.27735	0.201478	0.268047
CG11418	CG11418	FBgn0024360	386.541	-3.98611	0.55381	-7.19761	6.12776e-13	1.19997e-11
CG11419	CG11419	FBgn0034231	213.04	-4.80114	0.568368	-8.44725	2.98254e-17	1.31152e-15
CG1142	CG1142	FBgn0037504	1246.62	-1.46227	0.560269	-2.60994	0.00905593	0.0207203
CG11420	png	FBgn0000826	121.739	-5.67134	0.596602	-9.50607	1.97999e-21	2.11988e-19
CG11421	Pbprp3	FBgn0011281	0.058735	-0.825005	4.40736	-0.187188	0.851513	NA
CG11422	Os-E	FBgn0010403	0.437646	0.788149	3.32682	0.236908	0.812728	NA
CG11423	CG11423	FBgn0034251	10.9855	4.17083	1.03994	4.01062	6.05587e-05	0.000262199
CG11425	CG11425	FBgn0037167	1.01788	1.86046	2.29488	0.8107	0.417538	NA
CG11426	CG11426	FBgn0037166	7.93838	2.78627	1.08615	2.56527	0.0103095	0.023054
CG11427	rb	FBgn0003210	2220.09	-1.64133	0.561458	-2.92334	0.00346303	0.00915237
CG1143	CG1143	FBgn0035359	90.3231	0.0995765	0.603011	0.165132	0.86884	0.894915
CG11430	olf186-F	FBgn0041585	3036.61	-0.443742	0.559059	-0.79373	0.427353	0.5016
CG11436	CG11436	FBgn0029713	809.233	-3.81376	0.547883	-6.9609	3.38106e-12	5.82227e-11
CG11437	CG11437	FBgn0037165	0.246823	0.335079	4.38523	0.0764107	0.939092	NA
CG11438	CG11438	FBgn0037164	1.16714	3.53512	2.19262	1.61228	0.106901	NA
CG11440	laza	FBgn0037163	23.3533	2.56927	0.683227	3.76049	0.000169582	0.000657112
CG11444	CG11444	FBgn0029715	3171.32	-1.7279	0.550985	-3.13602	0.00171256	0.00499075
CG11447	CG11447	FBgn0038737	355.814	-2.8889	0.564579	-5.11692	3.10566e-07	2.16648e-06
CG11448	CG11448	FBgn0024985	1887.66	-1.14521	0.565523	-2.02504	0.0428635	0.0755315
CG11449	CG11449	FBgn0037162	0.114381	0.0807102	4.39976	0.0183442	0.985364	NA
CG11450	net	FBgn0002931	234.879	-1.02063	0.604436	-1.68856	0.0913044	0.138617
CG11451	Spc105R	FBgn0037025	2982	-2.31094	0.559059	-4.13362	3.57092e-05	0.000163677
CG11453	CG11453	FBgn0038734	1.39689	0.951121	1.72757	0.550554	0.581939	0.648795
CG11454	CG11454	FBgn0031224	1099.84	-2.05182	0.561241	-3.65587	0.000256311	0.000949837
CG11455	CG11455	FBgn0031228	1465.02	-2.78273	0.554803	-5.0157	5.28406e-07	3.51438e-06
CG11456	CG11456	FBgn0037031	286.105	-7.57446	0.665203	-11.3867	4.87181e-30	5.05736e-27
CG11458	CG11458	FBgn0040637	0	NA	NA	NA	NA	NA
CG11459	CG11459	FBgn0037396	0.432562	2.42234	4.30265	0.562988	0.573443	NA
CG1146	CG1146	FBgn0035346	2493.92	-0.295725	0.569632	-0.51915	0.603656	0.669521
CG11462	CG11462	FBgn0029815	0.0467712	0.0807195	4.39976	0.0183464	0.985363	NA
CG11466	Cyp9f2	FBgn0038037	1399.54	0.0140935	0.562492	0.0250554	0.980011	0.985312
CG1147	NPFR1	FBgn0037408	1.58888	2.85468	1.93853	1.4726	0.140858	0.199199
CG11470	CG11470	FBgn0039671	2.83948	2.77381	1.49776	1.85197	0.0640297	0.103989
CG11471	Aats-ile	FBgn0027086	9578.74	-0.908202	0.55805	-1.62745	0.103641	0.153906
CG11474	CG11474	FBgn0034688	606.342	-2.07611	0.573684	-3.61892	0.00029584	0.00107887
CG11475	CG11475	FBgn0034687	36.8828	-0.738414	0.6466	-1.142	0.253456	0.325282
CG1148	Osi2	FBgn0037410	0.0804887	-0.825005	4.40736	-0.187188	0.851513	NA
CG11482	Mlh1	FBgn0011659	567.649	-3.02086	0.567765	-5.32062	1.03414e-07	7.87802e-07
CG11486	CG11486	FBgn0035397	2647.28	-1.64368	0.556331	-2.9545	0.00313173	0.00840075
CG11488	mRpL10	FBgn0031231	683.894	-2.39502	0.570187	-4.20041	2.66437e-05	0.00012545
CG11489	CG11489	FBgn0025702	166.971	1.09118	0.588976	1.85267	0.0639302	0.103862
CG1149	MstProx	FBgn0015770	0	NA	NA	NA	NA	NA
CG11490	CG11490	FBgn0031233	866.411	-1.42963	0.56304	-2.53913	0.011113	0.0245763
CG11491	br	FBgn0000210	2562.53	-2.17924	0.554353	-3.93114	8.45447e-05	0.000350638
CG11494	BtbVII	FBgn0012049	6241.44	-0.753217	0.563224	-1.33733	0.181115	0.244951
CG11495	rasp	FBgn0024194	1144.22	-2.99501	0.548302	-5.46234	4.69906e-08	3.78152e-07
CG11498	CG11498	FBgn0039749	0.317438	-0.215493	3.74077	-0.0576066	0.954062	NA
CG1150	Osi3	FBgn0037411	0	NA	NA	NA	NA	NA
CG11500	Spase12	FBgn0040623	2474.61	-1.42239	0.57136	-2.48947	0.0127933	0.0276529
CG11501	CG11501	FBgn0039666	0.291757	0.0823284	3.90197	0.0210992	0.983167	NA
CG11502	svp	FBgn0003651	0.439078	2.03632	3.25855	0.624916	0.532026	NA
CG11504	CG11504	FBgn0039733	1224.94	-1.99746	0.562717	-3.54968	0.000385706	0.00135203
CG11505	CG11505	FBgn0035424	5235.54	-0.480161	0.567544	-0.846034	0.397534	0.471715
CG11508	Pbp49	FBgn0033267	1403.17	-1.56055	0.567835	-2.74824	0.00599153	0.0146599
CG1151	Osi6	FBgn0027527	0.432562	2.42234	4.30265	0.562988	0.573443	NA
CG11512	GstD4	FBgn0010040	135.291	0.850564	0.622914	1.36546	0.172108	0.234802
CG11513	armi	FBgn0041164	6436.15	-2.2519	0.556552	-4.04617	5.2063e-05	0.000229245
CG11516	Ptp99A	FBgn0004369	718.355	-0.670319	0.551788	-1.21481	0.224438	0.293627
CG11518	pygo	FBgn0043900	2412.23	-1.84579	0.556922	-3.31426	0.000918859	0.00289903
CG1152	Gld	FBgn0001112	1.47599	1.64772	1.94417	0.847518	0.396707	0.47079
CG11522	RpL6	FBgn0039857	91048.5	-0.764631	0.564063	-1.35558	0.175234	0.238273
CG11523	CG11523	FBgn0037156	663.688	-1.86938	0.561201	-3.33103	0.000865245	0.00274482
CG11525	CycG	FBgn0039858	25783.6	-0.701413	0.561107	-1.25005	0.211281	0.27912
CG11526	CG11526	FBgn0035437	4091.64	-1.33436	0.566555	-2.35522	0.0185119	0.0375577
CG11527	Tig	FBgn0011722	25125.4	-1.72644	0.558623	-3.09052	0.00199803	0.00568147
CG11529	CG11529	FBgn0036264	1.33818	2.73848	2.71561	1.00842	0.313253	NA
CG1153	Osi7	FBgn0037414	0	NA	NA	NA	NA	NA
CG11533	Asator	FBgn0039908	640.372	-0.863585	0.576139	-1.49892	0.133895	0.190583
CG11534	CG11534	FBgn0046296	350.568	-2.26259	0.587446	-3.85157	0.000117361	0.000471521
CG11537	CG11537	FBgn0035400	5416.74	-1.38316	0.560678	-2.46695	0.0136271	0.0290471
CG11538	CG11538	FBgn0017424	0.058735	-0.825005	4.40736	-0.187188	0.851513	NA
CG11539	CG11539	FBgn0039859	96.2478	-5.92359	0.657299	-9.01202	2.02294e-19	1.36479e-17
CG1154	Osi12	FBgn0037419	0	NA	NA	NA	NA	NA
CG11546	kermit	FBgn0010504	1456.92	-1.58659	0.570562	-2.78075	0.00542328	0.0134557
CG1155	Osi14	FBgn0040279	0.22762	-2.57469	4.36533	-0.589805	0.555321	NA
CG11550	CG11550	FBgn0039864	0.618693	0.11703	2.60092	0.0449957	0.964111	NA
CG11551	ind	FBgn0025776	0.188088	0.335088	4.38523	0.0764129	0.939091	NA
CG11552	CG11552	FBgn0036465	0.11381	-1.80387	4.40522	-0.409484	0.682184	NA
CG11555	CG11555	FBgn0086856	756.384	-2.84462	0.574914	-4.94791	7.50145e-07	4.83569e-06
CG11556	Rph	FBgn0030230	798.118	-0.254303	0.574399	-0.44273	0.657961	0.716933
CG11560	CG11560	FBgn0036249	353.352	-2.78333	0.578173	-4.81401	1.47933e-06	9.05617e-06
CG11561	smo	FBgn0003444	1441.06	-1.96311	0.555282	-3.53535	0.000407242	0.00141894
CG11562	CG11562	FBgn0031247	283.879	-5.45418	0.620244	-8.7936	1.44843e-18	8.44206e-17
CG11563	CG11563	FBgn0039868	1524.15	-1.52601	0.560807	-2.72109	0.00650677	0.0156895
CG11566	CG11566	FBgn0031159	498.957	-6.11663	0.570365	-10.7241	7.84849e-27	2.97337e-24
CG11567	Cpr	FBgn0015623	8868.3	-0.501799	0.557987	-0.899302	0.368492	0.444047
CG1157	Osi15	FBgn0037424	0	NA	NA	NA	NA	NA
CG11570	CG11570	FBgn0036230	0.820648	2.28114	2.57599	0.885542	0.375865	NA
CG11575	CG11575	FBgn0039879	0.542353	0.239483	2.96963	0.0806441	0.935725	NA
CG11576	CG11576	FBgn0039882	480.777	-3.7729	0.548602	-6.8773	6.09983e-12	1.02182e-10
CG11577	CG11577	FBgn0036847	1963.36	-0.726879	0.552931	-1.31459	0.188647	0.253468
CG11579	arm	FBgn0000117	18467.3	-1.42044	0.559022	-2.54093	0.0110557	0.0244716
CG1158	Tim17b1	FBgn0037310	1.52045	1.39377	1.96724	0.708489	0.478641	0.551527
CG11581	CG11581	FBgn0030540	0	NA	NA	NA	NA	NA
CG11582	CG11582	FBgn0035525	0.0724398	-0.825005	4.40736	-0.187188	0.851513	NA
CG11583	CG11583	FBgn0035524	2471.2	-0.903069	0.576915	-1.56534	0.117503	0.170935
CG11584	CG11584	FBgn0030541	0	NA	NA	NA	NA	NA
CG11585	CG11585	FBgn0030543	3.51531	2.89107	1.54018	1.87709	0.0605052	0.0994619
CG11586	CG11586	FBgn0035520	438.851	-3.083	0.542442	-5.68357	1.31915e-08	1.18124e-07
CG11588	CG11588	FBgn0036221	0	NA	NA	NA	NA	NA
CG11589	VhaM9.7-1	FBgn0028664	381.875	-1.83082	0.568511	-3.22039	0.00128018	0.00387028
CG11590	CG11590	FBgn0030545	477.119	-4.01418	0.587077	-6.83758	8.05425e-12	1.31785e-10
CG11591	CG11591	FBgn0035491	0	NA	NA	NA	NA	NA
CG11592	CG11592	FBgn0025686	3.77793	1.89647	1.31103	1.44655	0.148023	0.207459
CG11593	CG11593	FBgn0035488	2093.67	-0.590333	0.557423	-1.05904	0.289581	0.363646
CG11594	CG11594	FBgn0035484	7.63865	-0.512482	0.900502	-0.569107	0.569284	0.637427
CG11596	CG11596	FBgn0023522	1868.45	-2.134	0.563931	-3.78415	0.000154233	0.0006019
CG11597	CG11597	FBgn0036212	115.876	-2.55208	0.567605	-4.49623	6.91683e-06	3.70075e-05
CG11598	CG11598	FBgn0038067	17.5539	-1.47178	0.708857	-2.07627	0.0378692	0.068318
CG11600	CG11600	FBgn0038068	5.44863	-0.114586	1.02969	-0.111283	0.911392	0.929318
CG11601	CG11601	FBgn0031244	369.824	-4.29098	0.617679	-6.94694	3.73285e-12	6.38342e-11
CG11604	mbm	FBgn0086912	2014.79	-1.00262	0.553011	-1.81302	0.069829	0.111568
CG11606	Rpp30	FBgn0022246	299.844	-4.19415	0.557216	-7.52697	5.19302e-14	1.24456e-12
CG11607	H2.0	FBgn0001170	0	NA	NA	NA	NA	NA
CG11608	CG11608	FBgn0038069	1.71906	-1.67836	1.71438	-0.978988	0.327586	0.402585
CG1161	CG1161	FBgn0037313	2399.15	-1.65317	0.555602	-2.97546	0.00292549	0.00792959
CG11611	Tim13	FBgn0036204	0.059906	-0.825005	4.40736	-0.187188	0.851513	NA
CG11614	nkd	FBgn0002945	63.4058	1.29114	0.568828	2.26982	0.0232184	0.0456217
CG11617	CG11617	FBgn0031232	17.535	-1.98771	0.763528	-2.60332	0.00923255	0.0210316
CG11619	CG11619	FBgn0036836	6.94107	-0.919414	0.869361	-1.05757	0.29025	0.364245
CG1162	CG1162	FBgn0026564	0.059906	-0.825005	4.40736	-0.187188	0.851513	NA
CG11621	Pi3K68D	FBgn0015278	3329.68	-1.44304	0.556779	-2.59178	0.00954821	0.0216555
CG11622	Rlip	FBgn0026056	654.49	-5.53336	0.537918	-10.2866	8.09626e-25	1.67109e-22
CG11624	Ubi-p63E	FBgn0003943	4064.1	-0.545341	0.553019	-0.986117	0.324076	0.398859
CG11626	CG11626	FBgn0038705	51.1705	4.11783	0.719013	5.72706	1.02189e-08	9.39549e-08
CG11628	step	FBgn0086779	4965.33	-0.469023	0.564223	-0.831273	0.405819	0.480269
CG11629	CG11629	FBgn0032965	71.4426	-0.456885	0.584094	-0.782212	0.43409	0.507994
CG1163	RpII18	FBgn0003275	1628.62	-1.00529	0.563537	-1.78389	0.074441	0.117534
CG11630	CG11630	FBgn0032964	4.23537	-1.83668	1.20639	-1.52247	0.127892	0.183229
CG11634	CG11634	FBgn0032968	340.555	-1.98819	0.554928	-3.58279	0.000339948	0.00121498
CG11635	CG11635	FBgn0033283	2.47027	2.41383	1.50793	1.60076	0.10943	0.161167
CG11637	CG11637	FBgn0036822	2.13508	0.61728	1.41576	0.436005	0.662833	0.721266
CG11638	CG11638	FBgn0040351	112.649	0.163042	0.603116	0.270333	0.786904	0.825926
CG11639	TfIIA-S-2	FBgn0040338	0.182459	0.216462	4.39249	0.0492801	0.960696	NA
CG11641	pdm3	FBgn0033288	35.9555	1.66544	0.690237	2.41286	0.015828	0.0328638
CG11642	TRAM	FBgn0040340	2324.29	-1.20254	0.56157	-2.14139	0.0322426	0.0599225
CG11648	Abd-B	FBgn0000015	1.40749	1.955	1.95066	1.00223	0.316234	0.3913
CG1165	LysS	FBgn0004430	0.0975513	-1.7774	4.40616	-0.403389	0.686662	NA
CG11650	Lcp1	FBgn0002531	2.89237	0.509601	1.36613	0.373024	0.70913	0.760803
CG11652	CG11652	FBgn0036194	957.689	-1.92841	0.555805	-3.46959	0.00052126	0.00176866
CG11654	Ahcy13	FBgn0014455	5906.38	-1.53526	0.561079	-2.73626	0.00621425	0.0150967
CG11655	CG11655	FBgn0030638	1617.34	0.164252	0.573798	0.286254	0.774684	0.815534
CG11656	CG11656	FBgn0038109	0.290322	1.22259	3.8155	0.320427	0.748645	NA
CG11658	CG11658	FBgn0036196	124.521	-0.309052	0.567671	-0.544421	0.586152	0.652752
CG11659	CG11659	FBgn0038731	0.34763	2.13093	3.82973	0.556417	0.577926	NA
CG11660	CG11660	FBgn0036187	1450.05	0.0741521	0.565885	0.131037	0.895746	0.916685
CG11661	Nc73EF	FBgn0010352	12913.6	-1.41786	0.564107	-2.51346	0.0119552	0.0260759
CG11663	CG11663	FBgn0029539	0	NA	NA	NA	NA	NA
CG11664	CG11664	FBgn0040341	0	NA	NA	NA	NA	NA
CG11665	CG11665	FBgn0033028	3094.86	-0.961941	0.557436	-1.72565	0.0844103	0.130279
CG11666	CG11666	FBgn0040648	0	NA	NA	NA	NA	NA
CG11668	CG11668	FBgn0038113	13.3877	0.651213	0.83437	0.780485	0.435106	0.50888
CG11669	CG11669	FBgn0033296	1.89539	0.867076	1.51163	0.573604	0.566236	0.634447
CG1167	Ras64B	FBgn0003206	1512.34	-1.39542	0.564962	-2.46994	0.0135137	0.0288866
CG11670	CG11670	FBgn0038114	1.54162	0.930128	1.67242	0.556156	0.578104	0.64584
CG11671	CG11671	FBgn0037562	36.131	1.36499	0.658458	2.073	0.038172	0.0688005
CG11672	CG11672	FBgn0037563	0.973406	1.50186	2.22717	0.674336	0.500098	NA
CG11674	CG11674	FBgn0030551	0.911536	-1.43333	2.35578	-0.608433	0.5429	NA
CG11678	Actr13E	FBgn0011741	1057.05	-2.6009	0.549614	-4.73223	2.22062e-06	1.31528e-05
CG11679	CG11679	FBgn0030678	426.924	-4.68258	0.54857	-8.53596	1.38991e-17	6.61382e-16
CG1168	7B2	FBgn0041707	0.307137	-1.80388	4.40522	-0.409487	0.682182	NA
CG11680	mle	FBgn0002774	3014.59	-1.11552	0.560827	-1.98906	0.0466945	0.0807539
CG11686	CG11686	FBgn0040551	209.327	-1.53949	0.589813	-2.61014	0.00905059	0.0207129
CG1169	Osi18	FBgn0037428	0.0676098	-0.825005	4.40736	-0.187188	0.851513	NA
CG11693	CG11693	FBgn0037570	0.126074	-0.825014	4.40736	-0.18719	0.851512	NA
CG11694	CG11694	FBgn0037571	0	NA	NA	NA	NA	NA
CG11695	CG11695	FBgn0030316	1135.7	-2.70959	0.553385	-4.8964	9.76089e-07	6.16313e-06
CG11696	CG11696	FBgn0030314	817.277	-2.80264	0.562974	-4.97828	6.41519e-07	4.19029e-06
CG11697	CG11697	FBgn0030313	0.693725	-0.825026	3.06639	-0.269054	0.787888	NA
CG11698	CG11698	FBgn0037572	0.0804887	-0.825005	4.40736	-0.187188	0.851513	NA
CG11699	CG11699	FBgn0030311	1083.69	-3.77728	0.554692	-6.80969	9.78076e-12	1.57677e-10
CG11703	CG11703	FBgn0038690	1.14973	0.221806	2.46019	0.0901583	0.928161	NA
CG11709	PGRP-SA	FBgn0030310	10020.6	-2.77126	0.559096	-4.95667	7.17103e-07	4.64091e-06
CG1171	Akh	FBgn0004552	1.67563	-0.878305	1.54617	-0.56805	0.570001	0.638154
CG11710	CG11710	FBgn0031115	1501.82	0.383016	0.55823	0.686125	0.492634	0.564566
CG11711	Mob2	FBgn0259481	7166.56	-0.59863	0.562239	-1.06473	0.287	0.361272
CG11714	CG11714	FBgn0036170	484.584	-0.330707	0.567818	-0.582416	0.560286	0.628782
CG11715	Cyp4g15	FBgn0030304	1.58215	1.38301	1.99846	0.692039	0.488913	0.560823
CG11719	Mst98Ca	FBgn0002865	1.47443	3.49844	1.98568	1.76183	0.0780982	0.122106
CG1172	CG1172	FBgn0037321	1926.45	-0.952237	0.55741	-1.70832	0.0875764	0.133948
CG11720	Sgs3	FBgn0003373	0.175596	0.822626	4.36048	0.188655	0.850363	NA
CG11722	CG11722	FBgn0037777	122.726	-5.63824	0.784322	-7.18869	6.5417e-13	1.27092e-11
CG11723	CG11723	FBgn0031391	653.588	-5.80048	0.563916	-10.2861	8.14337e-25	1.67109e-22
CG11726	CG11726	FBgn0036156	0.114849	0.216471	4.39249	0.0492821	0.960694	NA
CG11727	CG11727	FBgn0030299	1101.12	0.0291902	0.558187	0.0522946	0.958294	0.967626
CG11732	Obp85a	FBgn0037589	0.244473	1.42366	4.33895	0.328111	0.742828	NA
CG11734	HERC2	FBgn0031107	3933.23	-1.22464	0.556334	-2.20126	0.0277175	0.0528899
CG11735	Or85b	FBgn0037590	0.058735	-0.825005	4.40736	-0.187188	0.851513	NA
CG11737	CG11737	FBgn0037592	1070.61	-2.62978	0.560715	-4.69005	2.73135e-06	1.59572e-05
CG11738	l(1)G0004	FBgn0027334	1256.44	-0.794084	0.557733	-1.42377	0.154513	0.215026
CG11739	CG11739	FBgn0037239	2441.46	-1.19639	0.556711	-2.14904	0.0316312	0.0589866
CG11741	CG11741	FBgn0040531	0	NA	NA	NA	NA	NA
CG11742	Or85d	FBgn0037594	0.0724398	-0.825005	4.40736	-0.187188	0.851513	NA
CG11748	Obp19a	FBgn0031109	0.266738	-1.80379	4.34953	-0.41471	0.678354	NA
CG11750	CG11750	FBgn0030294	2216.67	-1.20953	0.566595	-2.13474	0.0327825	0.0607666
CG11752	CG11752	FBgn0030292	465.637	-3.01444	0.57761	-5.21882	1.80069e-07	1.31415e-06
CG11753	CG11753	FBgn0037603	959.32	-1.21767	0.587501	-2.07263	0.0382069	0.0688499
CG11755	CG11755	FBgn0037611	155.767	-3.65214	0.555328	-6.57654	4.81526e-11	6.87396e-10
CG11756	CG11756	FBgn0030290	5.23792	0.868527	1.0858	0.799894	0.423772	0.498287
CG11759	Kap3	FBgn0028421	1598.69	-0.573044	0.565504	-1.01333	0.310901	0.385884
CG1176	Pbprp4	FBgn0011282	0.188088	0.335088	4.38523	0.0764129	0.939091	NA
CG11760	CG11760	FBgn0037615	713.732	-0.699685	0.571534	-1.22422	0.220868	0.289687
CG11761	trsn	FBgn0033528	1464.4	-2.6085	0.563312	-4.63065	3.64523e-06	2.07068e-05
CG11762	CG11762	FBgn0037618	2.9093	0.6701	1.43785	0.466042	0.641185	0.701976
CG11765	Prx2540-2	FBgn0033518	1303.32	-2.97495	0.548353	-5.42524	5.78769e-08	4.59008e-07
CG11767	Or24a	FBgn0026394	0	NA	NA	NA	NA	NA
CG11768	CG11768	FBgn0037625	0.0724398	-0.825005	4.40736	-0.187188	0.851513	NA
CG11770	lin	FBgn0002552	2255.3	-1.47581	0.554718	-2.66046	0.0078034	0.0182878
CG11771	CG11771	FBgn0039252	1539.64	-2.08462	0.544395	-3.82924	0.000128538	0.000510938
CG11775	CG11775	FBgn0037630	4.21262	0.545704	1.16592	0.468048	0.63975	0.700716
CG11776	CG11776	FBgn0037631	509.954	0.493168	0.575334	0.857186	0.391342	0.465878
CG11777	CG11777	FBgn0033527	385.747	-4.51325	0.734753	-6.14253	8.12151e-10	9.1009e-09
CG11778	CG11778	FBgn0033371	0.0467712	0.0807195	4.39976	0.0183464	0.985363	NA
CG11779	CG11779	FBgn0038683	3007.97	-0.539669	0.561872	-0.960484	0.336812	0.411714
CG11780	beta4GalT7	FBgn0039258	400.479	-3.32718	0.53905	-6.1723	6.73019e-10	7.68162e-09
CG11781	CG11781	FBgn0039259	288.969	-3.53583	0.559574	-6.31879	2.63625e-10	3.28281e-09
CG11783	Hr96	FBgn0015240	935.083	-2.21385	0.563811	-3.92659	8.61599e-05	0.000356886
CG11784	CG11784	FBgn0033381	394.258	-5.76392	0.574975	-10.0246	1.18796e-23	2.16693e-21
CG11785	bai	FBgn0045866	4140.66	-1.54802	0.56055	-2.76161	0.0057518	0.0141709
CG11786	CG11786	FBgn0039264	15.4928	-1.08827	0.776895	-1.4008	0.161275	0.22255
CG11788	CG11788	FBgn0034495	282.704	-4.68507	0.543679	-8.61735	6.85223e-18	3.47312e-16
CG1179	LysB	FBgn0004425	0.18521	0.90743	4.35691	0.208274	0.835015	NA
CG11790	CG11790	FBgn0039265	1212.5	-4.47038	0.541811	-8.25082	1.57316e-16	5.93704e-15
CG11791	CG11791	FBgn0039266	1978.13	-0.85922	0.560359	-1.53334	0.125193	0.180337
CG11793	Sod	FBgn0003462	5071.17	-1.19548	0.560118	-2.13434	0.0328152	0.0608147
CG11796	CG11796	FBgn0036992	0.573876	-1.79966	2.99893	-0.600101	0.548439	NA
CG11797	Obp56a	FBgn0034468	1.96208	3.29815	1.76616	1.86741	0.0618446	0.101289
CG11798	chn	FBgn0015371	1016.02	-1.38613	0.555568	-2.49499	0.0125962	0.0272746
CG11799	Mnf	FBgn0036134	2347.26	-1.71337	0.571961	-2.99561	0.00273901	0.0074988
CG1180	LysE	FBgn0004428	0	NA	NA	NA	NA	NA
CG11801	Elo68beta	FBgn0036128	0.528656	-1.77882	3.02875	-0.58731	0.556995	NA
CG11802	CG11802	FBgn0030346	516.351	-1.63037	0.576176	-2.82965	0.00465996	0.0118179
CG11804	ced-6	FBgn0029092	12556.7	-1.18828	0.555226	-2.14018	0.03234	0.0600501
CG11807	CG11807	FBgn0033996	1152.59	-1.82908	0.564976	-3.23744	0.00120608	0.00367913
CG11808	CG11808	FBgn0034000	275.283	-4.32583	0.612475	-7.06286	1.63112e-12	2.94259e-11
CG11811	CG11811	FBgn0036099	2205.19	-1.8663	0.570995	-3.2685	0.00108121	0.00334166
CG11814	CG11814	FBgn0035296	2425.07	-1.35086	0.557832	-2.42162	0.0154514	0.0322654
CG11815	CG11815	FBgn0035299	0	NA	NA	NA	NA	NA
CG11816	CG11816	FBgn0030495	0.536967	-1.86718	2.93508	-0.636161	0.524672	NA
CG11820	CG11820	FBgn0039270	213.45	-3.87586	0.585644	-6.61812	3.63787e-11	5.30859e-10
CG11821	Cyp12a5	FBgn0038680	1170.06	-2.2959	0.558328	-4.11209	3.92085e-05	0.000178056
CG11822	nAcRbeta-21C	FBgn0031261	9445.84	-2.48496	0.55488	-4.47837	7.52151e-06	3.99821e-05
CG11825	CG11825	FBgn0033519	2058.51	-2.08965	0.560607	-3.72747	0.000193409	0.00073869
CG11828	CG11828	FBgn0039616	2.70259	-1.41929	1.51729	-0.935411	0.349576	0.424369
CG11833	Ssl2	FBgn0041780	4.8108	-2.49502	1.10778	-2.25228	0.0243046	0.0473784
CG11835	CG11835	FBgn0031264	13.5451	-1.02602	0.834282	-1.22982	0.218765	0.287426
CG11836	CG11836	FBgn0039272	5.33968	-4.44882	1.33153	-3.34113	0.00083437	0.00266403
CG11837	CG11837	FBgn0039627	1030.72	-2.7876	0.588103	-4.73999	2.13731e-06	1.26975e-05
CG11838	Oseg3	FBgn0031262	2992.41	1.09355	0.562581	1.94381	0.051918	0.087853
CG11839	CG11839	FBgn0039271	252.97	-2.49655	0.574349	-4.34676	1.38164e-05	6.93636e-05
CG11840	Spp	FBgn0031260	7108.94	-0.742362	0.558334	-1.3296	0.18365	0.24804
CG11841	CG11841	FBgn0039628	3.00271	-0.573708	1.36814	-0.419334	0.674972	0.73172
CG11842	CG11842	FBgn0039629	1.82597	-1.55833	1.60113	-0.973267	0.330421	0.405489
CG11843	CG11843	FBgn0039630	0.272139	0.0809047	4.32469	0.0187076	0.985074	NA
CG11844	CG11844	FBgn0046214	13589.2	-0.942288	0.556407	-1.69352	0.0903563	0.137474
CG11847	Clbn	FBgn0259152	2356.35	0.19624	0.562744	0.34872	0.7273	0.776575
CG11848	CG11848	FBgn0039282	21.3955	1.72127	0.7902	2.17827	0.0293859	0.0555036
CG11849	dan	FBgn0039286	0.128825	0.216471	4.39249	0.0492821	0.960694	NA
CG11851	CG11851	FBgn0039293	1357.91	-2.58353	0.563039	-4.58854	4.46358e-06	2.48678e-05
CG11852	CG11852	FBgn0039297	6.22158	-2.64638	1.12486	-2.35263	0.0186411	0.0377499
CG11853	to	FBgn0039298	0	NA	NA	NA	NA	NA
CG11854	CG11854	FBgn0039299	0	NA	NA	NA	NA	NA
CG11856	Nup358	FBgn0039302	14099	-0.692363	0.561704	-1.23261	0.217721	0.286246
CG11857	CG11857	FBgn0039303	4245.35	-0.775359	0.564645	-1.37318	0.169696	0.232057
CG11858	CG11858	FBgn0039305	338.38	-6.09202	0.538118	-11.321	1.03327e-29	9.0171e-27
CG11859	CG11859	FBgn0039306	1474.66	-0.651797	0.550093	-1.18488	0.236063	0.306475
CG11861	gft	FBgn0001980	3940.64	-0.86193	0.551203	-1.56373	0.117882	0.171285
CG11864	CG11864	FBgn0028944	0.058735	-0.825005	4.40736	-0.187188	0.851513	NA
CG11865	CG11865	FBgn0028947	0	NA	NA	NA	NA	NA
CG11866	CG11866	FBgn0033486	2261.02	-1.37058	0.551003	-2.48743	0.0128668	0.0277874
CG11870	CG11870	FBgn0037804	1276.37	-1.31773	0.554498	-2.37643	0.0174809	0.0357755
CG11872	CG11872	FBgn0037806	28.539	-0.709409	0.744001	-0.953506	0.340334	0.414939
CG11873	CG11873	FBgn0039633	4275.49	-0.686789	0.562517	-1.22092	0.222116	0.291052
CG11874	CG11874	FBgn0039634	2565.08	-1.03628	0.562755	-1.84144	0.0655566	0.105962
CG11875	CG11875	FBgn0039301	405.772	-4.11241	0.570969	-7.20252	5.91111e-13	1.15985e-11
CG11876	CG11876	FBgn0039635	3880.76	-1.51531	0.55996	-2.70611	0.00680762	0.0162873
CG11877	CG11877	FBgn0039636	1434.95	-1.54752	0.56664	-2.73104	0.00631347	0.0153172
CG11878	CG11878	FBgn0039310	0.130904	-0.825014	4.40736	-0.18719	0.851511	NA
CG11880	CG11880	FBgn0039637	7806.69	-0.00301346	0.561989	-0.00536213	0.995722	0.996246
CG11881	dgt6	FBgn0039638	1577.11	-2.75289	0.554041	-4.96874	6.73887e-07	4.37849e-06
CG11882	CG11882	FBgn0039642	443.058	-3.14075	0.548012	-5.73117	9.9743e-09	9.20162e-08
CG11883	CG11883	FBgn0033538	821.761	-0.662418	0.56628	-1.16977	0.242093	0.312819
CG11885	CG11885	FBgn0031253	777.585	-2.13456	0.555611	-3.84183	0.00012212	0.000489384
CG11886	Slbp	FBgn0041186	1828.3	-2.35017	0.554243	-4.24033	2.23192e-05	0.000106928
CG11887	StIP	FBgn0033540	1292.95	-1.5552	0.564229	-2.75633	0.00584532	0.0143609
CG11888	Rpn2	FBgn0028692	10173.7	-0.743546	0.562491	-1.32188	0.186208	0.250875
CG11889	CG11889	FBgn0039308	0.70166	0.386212	2.75302	0.140287	0.888433	NA
CG11891	CG11891	FBgn0039309	0.70166	0.386212	2.75302	0.140287	0.888433	NA
CG11892	CG11892	FBgn0039313	0.0724398	-0.825005	4.40736	-0.187188	0.851513	NA
CG11893	CG11893	FBgn0039316	8.79938	4.69183	1.27227	3.68777	0.000226232	0.000851829
CG11895	stan	FBgn0024836	26.7178	2.3868	0.762154	3.13164	0.0017383	0.00505231
CG11896	CG11896	FBgn0038488	747.144	-2.54778	0.579628	-4.39554	1.10499e-05	5.68068e-05
CG11897	CG11897	FBgn0039644	3883.63	1.75816	0.563969	3.11748	0.00182406	0.00525197
CG11898	CG11898	FBgn0039645	3.6552	2.00042	1.262	1.58511	0.11294	0.165531
CG11899	CG11899	FBgn0014427	468.548	-4.57071	0.541641	-8.43863	3.21088e-17	1.39943e-15
CG11900	CG11900	FBgn0039650	105.016	-8.3843	0.969026	-8.65229	5.04763e-18	2.71689e-16
CG11901	Ef1gamma	FBgn0029176	55192.5	-1.2129	0.560391	-2.16438	0.030435	0.0570476
CG11902	CG11902	FBgn0028647	383.283	-3.27297	0.571602	-5.72597	1.02844e-08	9.44097e-08
CG11905	CG11905	FBgn0036678	2.07994	3.32364	1.78329	1.86376	0.0623548	0.101856
CG11906	CG11906	FBgn0034425	722.35	-2.68247	0.550517	-4.87264	1.10117e-06	6.8823e-06
CG11907	Ent1	FBgn0031250	1246.88	-1.56562	0.5723	-2.73566	0.00622556	0.0151188
CG11908	rha	FBgn0027376	5.2456	-3.58675	1.28644	-2.78812	0.00530145	0.0131939
CG11909	CG11909	FBgn0039330	10.1535	0.129042	0.793449	0.162635	0.870806	0.896191
CG11910	CG11910	FBgn0039332	8.19263	1.50371	0.922735	1.62962	0.103182	0.153318
CG11911	CG11911	FBgn0031249	0	NA	NA	NA	NA	NA
CG11912	CG11912	FBgn0031248	1.3083	2.98892	2.18464	1.36815	0.171266	NA
CG11913	CG11913	FBgn0039331	0.43649	-0.643776	4.38308	-0.146878	0.883229	NA
CG11915	CG11915	FBgn0036673	108.98	-0.0540428	0.603496	-0.0895497	0.928645	0.942811
CG11919	CG11919	FBgn0033564	340.302	-3.57697	0.61604	-5.80639	6.38334e-09	6.08084e-08
CG11920	CG11920	FBgn0039274	1048.94	-1.39289	0.570355	-2.44214	0.0146005	0.0307535
CG11921	fd96Ca	FBgn0004897	0	NA	NA	NA	NA	NA
CG11922	fd96Cb	FBgn0004898	0.0467712	0.0807195	4.39976	0.0183464	0.985363	NA
CG11924	Cf2	FBgn0000286	1425.72	-0.239078	0.565182	-0.42301	0.672288	0.729621
CG11926	CG11926	FBgn0031640	821.73	-3.47837	0.552427	-6.29653	3.04381e-10	3.72441e-09
CG11927	CG11927	FBgn0031638	719.751	-2.50812	0.581743	-4.31138	1.62237e-05	7.99819e-05
CG11929	CG11929	FBgn0031620	3.28961	0.355194	1.19836	0.2964	0.766925	0.808862
CG1193	CG1193	FBgn0037375	56.5887	-1.59751	0.595291	-2.68358	0.00728382	0.01723
CG11937	amn	FBgn0086782	63.2923	-0.475359	0.596905	-0.796373	0.425815	0.50015
CG11940	jog	FBgn0031079	3662.46	-0.99009	0.559961	-1.76814	0.077037	0.120792
CG11941	skpC	FBgn0026175	49.9197	-1.58116	0.648601	-2.4378	0.0147768	0.031061
CG11942	skpE	FBgn0031074	4.24211	2.644	1.25087	2.11373	0.0345382	0.0634271
CG11943	CG11943	FBgn0031078	7116.03	-2.26539	0.555826	-4.07572	4.58731e-05	0.000205854
CG11949	cora	FBgn0010434	33661.1	-1.05951	0.563733	-1.87945	0.0601831	0.0991568
CG11951	CG11951	FBgn0039656	6.31575	1.62959	0.98481	1.65472	0.0979805	0.146853
CG11956	SP1029	FBgn0040282	39.5004	-0.72615	0.64563	-1.12471	0.26071	0.333203
CG11958	Cnx99A	FBgn0015622	15057.2	-0.825994	0.563363	-1.46618	0.142598	0.201337
CG11961	CG11961	FBgn0034436	2944.66	-2.20997	0.559997	-3.94641	7.9333e-05	0.000332198
CG11963	CG11963	FBgn0037643	5742.11	-1.10458	0.557465	-1.98144	0.0475422	0.0818547
CG11964	CG11964	FBgn0037644	1441.91	-2.99667	0.550594	-5.44262	5.25019e-08	4.19419e-07
CG11966	CG11966	FBgn0037645	3.36816	1.7487	1.41596	1.235	0.216832	0.285305
CG11967	CG11967	FBgn0037646	416.409	-1.82938	0.585021	-3.12704	0.00176578	0.00511406
CG11968	CG11968	FBgn0037647	1592.37	-0.266031	0.562873	-0.47263	0.636477	0.697441
CG11970	CG11970	FBgn0027503	2033.56	-1.57409	0.553979	-2.84143	0.00449117	0.0114506
CG11971	CG11971	FBgn0022347	1317	-0.650151	0.568927	-1.14277	0.253135	0.324912
CG11975	CG11975	FBgn0037648	873.354	-1.67765	0.560813	-2.99146	0.00277646	0.00757565
CG11977	CG11977	FBgn0037650	0	NA	NA	NA	NA	NA
CG11979	Rpb5	FBgn0033571	2038.26	-1.58753	0.564816	-2.81071	0.00494324	0.0124402
CG11980	CG11980	FBgn0037652	1862.02	-2.06364	0.561815	-3.67316	0.000239568	0.00089486
CG11981	Prosbeta3	FBgn0026380	3684.56	-1.0942	0.565157	-1.9361	0.0528552	0.0890716
CG11982	CG11982	FBgn0037653	1248.84	-2.09166	0.559656	-3.73741	0.000185928	0.000712603
CG11983	CG11983	FBgn0037654	68.6022	-4.26667	0.634986	-6.71931	1.82583e-11	2.8233e-10
CG11984	CG11984	FBgn0037655	4234.64	-0.849966	0.568348	-1.4955	0.134783	0.19163
CG11985	CG11985	FBgn0040534	476.285	-2.79787	0.550872	-5.07899	3.79456e-07	2.60463e-06
CG11986	CG11986	FBgn0037656	349.45	-4.52975	0.597929	-7.57574	3.57081e-14	8.72767e-13
CG11987	tgo	FBgn0015014	1552.53	-1.51872	0.571732	-2.65635	0.00789924	0.018465
CG11988	neur	FBgn0002932	1444.19	-1.30306	0.570153	-2.28545	0.0222866	0.0440808
CG11989	Ard1	FBgn0036064	2613.71	-1.45842	0.572331	-2.54822	0.0108275	0.0240584
CG11990	hyx	FBgn0037657	2082.37	-1.95153	0.563114	-3.4656	0.00052905	0.00179015
CG11992	Rel	FBgn0014018	11245.5	-0.931314	0.559375	-1.66492	0.0959291	0.144503
CG11993	Mst85C	FBgn0028708	723.25	-1.88858	0.563721	-3.3502	0.000807539	0.00258928
CG11994	Ada	FBgn0037661	261.927	-6.96783	0.612174	-11.3821	5.13438e-30	5.05736e-27
CG11997	CG11997	FBgn0037662	0.23486	1.31247	4.34232	0.30225	0.762461	NA
CG11999	CG11999	FBgn0037312	2041.11	-0.368151	0.555123	-0.663189	0.50721	0.579065
CG1200	Aplip1	FBgn0040281	35.6497	0.754468	0.665913	1.13298	0.257221	0.329514
CG12000	Prosbeta4	FBgn0250746	4151.03	-1.36219	0.563268	-2.41837	0.0155903	0.0324866
CG12001	CG12001	FBgn0037265	375.557	-3.88874	0.568508	-6.84026	7.90502e-12	1.29558e-10
CG12002	Pxn	FBgn0011828	147716	-1.89536	0.556079	-3.40844	0.000653364	0.00215311
CG12003	CG12003	FBgn0035234	1.41037	0.0135253	1.96444	0.00688508	0.994507	0.99565
CG12004	CG12004	FBgn0035236	6355.86	-1.1318	0.563371	-2.00897	0.04454	0.0778838
CG12005	Mms19	FBgn0037301	2433.59	-2.50939	0.547057	-4.58707	4.49515e-06	2.50154e-05
CG12006	CG12006	FBgn0035464	3566.71	-2.15	0.56434	-3.80977	0.000139098	0.000549146
CG12007	CG12007	FBgn0037293	2386.25	-0.011714	0.559109	-0.0209512	0.983285	0.987697
CG12008	kst	FBgn0004167	74079.8	-1.62269	0.562019	-2.88725	0.00388631	0.010127
CG12009	CG12009	FBgn0035430	0.440053	-0.898184	4.39761	-0.204243	0.838163	NA
CG12010	CG12010	FBgn0035443	382.865	-2.91638	0.573374	-5.08635	3.65029e-07	2.51085e-06
CG12011	CG12011	FBgn0035257	1.13098	1.2209	2.24061	0.544899	0.585823	NA
CG12012	CG12012	FBgn0035444	628.242	-1.96086	0.572338	-3.42606	0.00061241	0.00203654
CG12013	PHGPx	FBgn0035438	8902.75	0.0706797	0.562568	0.125638	0.900019	0.919625
CG12014	CG12014	FBgn0035445	141.456	-0.101218	0.559473	-0.180917	0.856433	0.88454
CG12015	RabX6	FBgn0035155	305.028	-1.11213	0.527335	-2.10897	0.0349474	0.0640432
CG12016	CG12016	FBgn0035436	1556.72	-0.339654	0.563088	-0.603199	0.546376	0.616049
CG12017	CG12017	FBgn0035429	0.268577	0.335079	4.38523	0.0764107	0.939092	NA
CG12018	CG12018	FBgn0027903	910.988	-4.40624	0.548486	-8.03346	9.47636e-16	3.15345e-14
CG12019	Cdc37	FBgn0011573	5021.14	-1.48977	0.556433	-2.67736	0.00742054	0.0175197
CG12020	CG12020	FBgn0035273	13.0815	-1.07188	0.788278	-1.35977	0.173903	0.236758
CG12021	Patj	FBgn0067864	1619.05	-3.09804	0.553377	-5.59842	2.16315e-08	1.85925e-07
CG12022	CG12022	FBgn0035276	463.19	-3.42394	0.560639	-6.10721	1.01391e-09	1.11214e-08
CG12023	GV1	FBgn0027790	0.534919	-0.519745	3.10791	-0.167233	0.867187	NA
CG12024	CG12024	FBgn0035283	573.712	-2.39215	0.571863	-4.18308	2.87592e-05	0.000134894
CG12025	CG12025	FBgn0035285	1252.97	-0.373718	0.565946	-0.660343	0.509034	0.580793
CG12026	CG12026	FBgn0035289	1.83841	-0.633046	1.57913	-0.400882	0.688507	0.743781
CG12027	CG12027	FBgn0035585	0.0676098	-0.825005	4.40736	-0.187188	0.851513	NA
CG12028	dib	FBgn0000449	0	NA	NA	NA	NA	NA
CG12029	CG12029	FBgn0035454	2.6429	-0.252249	1.27458	-0.197907	0.843117	0.872618
CG12030	CG12030	FBgn0035147	38247.2	-2.03397	0.554951	-3.66513	0.000247215	0.000920629
CG12031	MED14	FBgn0035145	3627.19	-0.949189	0.558629	-1.69914	0.0892928	0.136151
CG12034	CG12034	FBgn0035421	709.491	-2.56606	0.538713	-4.76332	1.90438e-06	1.14449e-05
CG12035	CG12035	FBgn0035263	1.86448	1.60741	1.62251	0.990689	0.321837	0.396709
CG12038	CG12038	FBgn0035179	0	NA	NA	NA	NA	NA
CG12042	CG12042	FBgn0033206	959.061	-1.67164	0.565274	-2.95722	0.00310425	0.00834067
CG12045	Cpr100A	FBgn0039805	0	NA	NA	NA	NA	NA
CG12047	mud	FBgn0002873	4755.97	-2.09342	0.559114	-3.74418	0.000180981	0.000696623
CG12048	ppk21	FBgn0039675	0.0935423	0.732121	4.36451	0.167744	0.866785	NA
CG12050	CG12050	FBgn0032915	5124.25	-0.868365	0.565755	-1.53488	0.124814	0.179976
CG12051	Act42A	FBgn0000043	73635.6	-1.44201	0.559732	-2.57626	0.00998751	0.0224656
CG12052	lola	FBgn0005630	20093.1	-1.35205	0.564678	-2.39438	0.0166485	0.0343142
CG12054	CG12054	FBgn0039831	2709.31	-0.587725	0.562162	-1.04547	0.295804	0.369849
CG12055	Gapdh1	FBgn0001091	6786.89	-0.662626	0.559027	-1.18532	0.235891	0.306291
CG12056	CG12056	FBgn0030099	503.012	-5.909	0.509681	-11.5935	4.44528e-31	1.05947e-27
CG12057	CG12057	FBgn0030098	0.674879	-1.99203	2.60591	-0.764429	0.444611	NA
CG12058	mxc	FBgn0005639	467.155	-2.12201	0.567219	-3.74107	0.000183236	0.000704753
CG12061	CG12061	FBgn0040031	0.105506	0.0807102	4.39976	0.0183442	0.985364	NA
CG12063	CG12063	FBgn0039851	5.39782	-0.422838	1.00454	-0.420926	0.673809	0.730708
CG12065	CG12065	FBgn0030052	13583	-1.19586	0.567625	-2.10678	0.035137	0.0642949
CG12066	Pka-C2	FBgn0000274	1.09532	0.0900815	1.93542	0.0465437	0.962877	NA
CG12068	CG12068	FBgn0039695	32.6263	-0.679545	0.697312	-0.974522	0.329798	0.404849
CG12069	CG12069	FBgn0039796	0.169991	-1.7774	4.40616	-0.403391	0.68666	NA
CG12070	Sap-r	FBgn0000416	75027.1	-0.961244	0.563875	-1.70471	0.0882483	0.134829
CG12071	CG12071	FBgn0039808	196.533	0.0920914	0.622405	0.147961	0.882374	0.905385
CG12072	wts	FBgn0011739	3803.54	-1.04521	0.564632	-1.85114	0.0641488	0.104158
CG12073	5-HT7	FBgn0004573	5.39688	-1.35699	1.03608	-1.30973	0.190286	0.255391
CG12075	CG12075	FBgn0030065	2517.72	-1.70461	0.552598	-3.08471	0.00203747	0.00578028
CG12076	YT521-B	FBgn0027616	4515.69	-0.786011	0.552276	-1.42322	0.154672	0.215157
CG12077	CG12077	FBgn0035435	191.955	-4.56552	0.562465	-8.11698	4.7792e-16	1.66343e-14
CG12078	CG12078	FBgn0035426	0.783718	-0.730384	2.69141	-0.271376	0.786102	NA
CG12079	CG12079	FBgn0035404	1775.6	-3.2275	0.565642	-5.70591	1.15722e-08	1.0467e-07
CG1208	CG1208	FBgn0037386	43.7279	1.85169	0.668775	2.76878	0.00562662	0.0139042
CG12081	CG12081	FBgn0030053	620.578	-3.81497	0.593479	-6.42815	1.29164e-10	1.69023e-09
CG12082	CG12082	FBgn0035402	2212.21	-1.32732	0.557819	-2.37947	0.0173375	0.0355115
CG12084	CG12084	FBgn0043458	4207.86	0.206315	0.568149	0.363136	0.716504	0.76746
CG12085	pUf68	FBgn0028577	6791.91	-0.63273	0.559747	-1.13039	0.258314	0.330655
CG12086	cue	FBgn0011204	1019.6	-3.2128	0.558347	-5.75413	8.70913e-09	8.14672e-08
CG12090	CG12090	FBgn0035227	3005.91	-3.62468	0.561096	-6.46001	1.04698e-10	1.39361e-09
CG12091	CG12091	FBgn0035228	3997.24	-1.2298	0.558468	-2.2021	0.027658	0.0528173
CG12092	NPC1b	FBgn0031140	0.786632	3.11689	2.68413	1.16123	0.245549	NA
CG12093	CG12093	FBgn0035372	1533.26	-4.59826	0.537694	-8.55182	1.21165e-17	5.82181e-16
CG12096	CG12096	FBgn0030457	1570.39	-4.59	0.55568	-8.26016	1.45479e-16	5.53268e-15
CG12099	CG12099	FBgn0035232	6989.24	-2.02111	0.565071	-3.57674	0.000347907	0.00123848
CG1210	Pk61C	FBgn0020386	3778.68	-1.19529	0.563188	-2.12236	0.0338077	0.0623115
CG12101	Hsp60	FBgn0015245	23712.8	-0.384558	0.557518	-0.689767	0.490341	0.562265
CG12104	CG12104	FBgn0035238	2328.81	-1.6546	0.559128	-2.95924	0.00308394	0.00829288
CG12105	CG12105	FBgn0035241	174.059	0.346666	0.587832	0.589736	0.555367	0.624186
CG12106	CG12106	FBgn0030100	254.211	-3.66214	0.558768	-6.55396	5.60305e-11	7.90688e-10
CG12107	CG12107	FBgn0033209	992.66	-1.70249	0.572227	-2.9752	0.00292793	0.00793182
CG12108	Ppt1	FBgn0030057	966.791	-3.61293	0.567227	-6.36946	1.89699e-10	2.41101e-09
CG12109	Caf1-180	FBgn0030054	2854.17	-2.31139	0.560151	-4.12638	3.68521e-05	0.000168599
CG12110	Pld	FBgn0033075	1816.11	-0.606898	0.565402	-1.07339	0.283096	0.35727
CG12111	CG12111	FBgn0030050	0.216192	-1.77741	4.40616	-0.403393	0.686659	NA
CG12112	CG12112	FBgn0030048	3627.73	-0.556443	0.572426	-0.972078	0.331012	0.406086
CG12113	l(1)G0095	FBgn0026679	1434.71	-0.80941	0.559688	-1.44618	0.148127	0.207576
CG12114	spn-F	FBgn0086362	948.681	-2.06831	0.566519	-3.65091	0.000261311	0.000966547
CG12115	CG12115	FBgn0030097	0.780965	-1.45633	2.61717	-0.556452	0.577902	NA
CG12116	CG12116	FBgn0030041	122.242	-0.873528	0.595342	-1.46727	0.142302	0.201015
CG12117	Sptr	FBgn0014032	358.655	-4.16081	0.527921	-7.8815	3.23471e-15	9.68447e-14
CG12118	CG12118	FBgn0030101	295.459	-3.08971	0.617246	-5.00564	5.56782e-07	3.69313e-06
CG12119	CG12119	FBgn0030102	0.25048	-1.77741	4.40616	-0.403393	0.686659	NA
CG1212	p130CAS	FBgn0035101	2087.58	0.00336965	0.570787	0.00590351	0.99529	0.996099
CG12120	t	FBgn0086367	3.4232	0.79624	1.20783	0.659234	0.509746	0.581265
CG12121	CG12121	FBgn0030109	5440.45	-1.51666	0.568219	-2.66915	0.00760438	0.0178724
CG12123	CG12123	FBgn0030039	559.561	-2.31591	0.553747	-4.18225	2.88636e-05	0.00013532
CG12124	CG12124	FBgn0030112	1947.57	-1.64663	0.548226	-3.00356	0.00266838	0.00733358
CG12125	CG12125	FBgn0030037	885.773	-1.68002	0.56984	-2.94822	0.00319608	0.00853849
CG12126	CG12126	FBgn0033280	0	NA	NA	NA	NA	NA
CG12127	amx	FBgn0000077	383.745	-1.2098	0.56018	-2.15966	0.0307991	0.0576607
CG12128	CG12128	FBgn0033473	1447.59	-1.41232	0.56254	-2.51062	0.0120519	0.0262636
CG12129	CG12129	FBgn0033475	1434.66	-2.63467	0.570876	-4.61513	3.9285e-06	2.21245e-05
CG1213	CG1213	FBgn0037387	15.0522	1.92663	0.77816	2.47588	0.0132909	0.0285219
CG12130	CG12130	FBgn0033466	1293.54	-1.92501	0.569368	-3.38097	0.000722311	0.00234424
CG12131	Adam	FBgn0027619	7088.54	-1.07058	0.565619	-1.89275	0.0583909	0.0968712
CG12132	c11.1	FBgn0040236	7049.07	0.217546	0.563865	0.385812	0.699636	0.752996
CG12133	CG12133	FBgn0033469	257.712	2.04644	0.579673	3.53033	0.000415049	0.00144409
CG12134	CG12134	FBgn0033471	1125.82	-2.56697	0.557275	-4.60628	4.09931e-06	2.30338e-05
CG12135	c12.1	FBgn0040235	1066.95	-2.13685	0.5514	-3.87532	0.000106484	0.000431916
CG1214	ru	FBgn0003295	1.94981	-3.02944	1.66266	-1.82205	0.0684477	0.109645
CG12140	CG12140	FBgn0033465	1400.51	-2.66559	0.558265	-4.77478	1.79901e-06	1.0858e-05
CG12141	Aats-lys	FBgn0027084	4846.6	-1.06886	0.559249	-1.91124	0.0559743	0.0935438
CG12142	Tsp42Eg	FBgn0033128	475.801	-0.224706	0.580173	-0.387309	0.698528	0.751967
CG12143	Tsp42Ej	FBgn0033132	11.2556	0.0448209	0.733022	0.0611454	0.951243	0.962136
CG12147	CG12147	FBgn0037325	0.244473	1.42366	4.33895	0.328111	0.742828	NA
CG12149	c12.2	FBgn0040234	974.674	-2.27711	0.575112	-3.95943	7.51293e-05	0.000317402
CG12151	Pdp	FBgn0029958	685.952	-1.52874	0.551264	-2.77315	0.00555168	0.0137432
CG12153	Hira	FBgn0022786	948.554	-2.24	0.567148	-3.94959	7.82847e-05	0.000328829
CG12154	oc	FBgn0004102	0.822117	0.304585	2.1968	0.13865	0.889727	NA
CG12155	CG12155	FBgn0029957	1074.97	-1.67237	0.557491	-2.99981	0.00270146	0.00741623
CG12156	Rab39	FBgn0029959	690.739	-1.26415	0.563825	-2.2421	0.0249547	0.0485395
CG12157	Tom40	FBgn0016041	3042.41	-1.49315	0.560027	-2.66621	0.0076711	0.0180101
CG12158	CG12158	FBgn0040775	0	NA	NA	NA	NA	NA
CG12159	CG12159	FBgn0033232	759.938	-3.43185	0.534608	-6.41937	1.36842e-10	1.78308e-09
CG1216	mri	FBgn0035107	1425.62	-1.8235	0.558031	-3.26774	0.0010841	0.00334642
CG12161	CG12161	FBgn0037296	8.41248	-1.41271	0.911458	-1.54995	0.121154	0.175521
CG12162	CG12162	FBgn0037329	907.448	-2.82585	0.582923	-4.84771	1.24893e-06	7.73223e-06
CG12163	CG12163	FBgn0037303	5959.74	-1.33549	0.555894	-2.40243	0.0162867	0.0336955
CG12164	CG12164	FBgn0033158	0.136874	0.216471	4.39249	0.0492821	0.960694	NA
CG12165	Incenp	FBgn0033156	5626.27	-2.15159	0.550216	-3.91045	9.2124e-05	0.000378565
CG12169	Ppm1	FBgn0035143	7.59308	0.658477	1.036	0.635597	0.525039	0.595605
CG12170	CG12170	FBgn0037356	384.893	-1.77651	0.54994	-3.23036	0.00123633	0.0037586
CG12171	CG12171	FBgn0037354	1204.56	-0.806396	0.563553	-1.43091	0.152455	0.212583
CG12172	Spn43Aa	FBgn0024294	0.0467712	0.0807195	4.39976	0.0183464	0.985363	NA
CG12173	CG12173	FBgn0037305	1157.61	-3.514	0.560987	-6.26396	3.75328e-10	4.5257e-09
CG12175	tth	FBgn0030502	4084.28	-1.32225	0.552667	-2.39249	0.0167346	0.0344556
CG12176	Lig4	FBgn0030506	828.933	0.660831	0.567729	1.16399	0.244428	0.315422
CG12177	CG12177	FBgn0030510	1528.57	1.4068	0.564713	2.49118	0.0127321	0.0275388
CG12178	Nhe1	FBgn0026787	754.169	-1.69403	0.586354	-2.8891	0.00386351	0.010081
CG12179	CG12179	FBgn0025388	865.599	-2.40208	0.55986	-4.29049	1.78277e-05	8.74517e-05
CG1218	CG1218	FBgn0037377	635.225	-3.65869	0.550869	-6.64168	3.10137e-11	4.5663e-10
CG12181	Sgs4	FBgn0003374	0	NA	NA	NA	NA	NA
CG12182	CG12182	FBgn0028504	341.565	-3.17221	0.573256	-5.53367	3.13596e-08	2.62217e-07
CG12184	CG12184	FBgn0025387	47.4655	-1.92603	0.646012	-2.98141	0.00286926	0.00779433
CG12186	Aats-pro	FBgn0027082	448.374	-2.71533	0.574489	-4.72652	2.28403e-06	1.34959e-05
CG12187	CG12187	FBgn0035367	0.766524	-0.739644	2.57508	-0.287232	0.773935	NA
CG12189	Rev1	FBgn0035150	5148.96	-2.7356	0.547528	-4.99627	5.84498e-07	3.86615e-06
CG12190	CG12190	FBgn0034763	1038.99	-1.2385	0.555618	-2.22904	0.0258109	0.0499289
CG12191	dpr20	FBgn0035170	2.57981	-0.147192	1.33035	-0.110642	0.9119	0.92974
CG12192	Klp59D	FBgn0034827	0	NA	NA	NA	NA	NA
CG12193	Or22a	FBgn0026398	0.603796	2.75417	3.1693	0.869016	0.384838	NA
CG12194	CG12194	FBgn0031636	1.84566	2.40083	1.86925	1.28438	0.199008	0.265506
CG12196	egg	FBgn0086908	2733.87	-3.32971	0.561623	-5.92872	3.05313e-09	3.08761e-08
CG12199	kek5	FBgn0031016	62.4343	-0.952798	0.60368	-1.57832	0.114493	0.167354
CG1220	Kaz1-ORFB	FBgn0063923	228.63	-2.28	0.57772	-3.94655	7.92868e-05	0.000332188
CG12200	CG12200	FBgn0031018	20.2031	-1.67907	0.692556	-2.42445	0.0153316	0.0320492
CG12201	CG12201	FBgn0037970	18.0883	-4.18083	0.830606	-5.03347	4.81671e-07	3.22972e-06
CG12202	Nat1	FBgn0031020	3526.17	-1.30513	0.560054	-2.33036	0.019787	0.0397272
CG12203	CG12203	FBgn0031021	849.983	-2.53294	0.551515	-4.5927	4.37538e-06	2.44594e-05
CG12204	CG12204	FBgn0031022	185.666	-2.96313	0.528098	-5.61095	2.01224e-08	1.74323e-07
CG12205	Bsg25A	FBgn0000227	0.11381	-1.80387	4.40522	-0.409484	0.682184	NA
CG12206	CG12206	FBgn0029662	397.786	1.43263	0.577086	2.48253	0.0130452	0.0281171
CG12207	CG12207	FBgn0038220	1110.78	-0.747142	0.564272	-1.32408	0.185476	0.250162
CG12209	CG12209	FBgn0033498	3.98369	0.203803	1.16595	0.174796	0.86124	0.888388
CG1221	miple	FBgn0027111	44.7818	-2.39171	0.639858	-3.73788	0.000185578	0.000711538
CG12210	Syb	FBgn0003660	7971.07	-1.18937	0.563223	-2.11171	0.034711	0.0636692
CG12212	peb	FBgn0003053	60.606	1.70489	0.627682	2.71618	0.00660408	0.0158775
CG12213	CG12213	FBgn0037968	2434.1	-2.39239	0.559621	-4.27501	1.91125e-05	9.31511e-05
CG12214	CG12214	FBgn0033495	113.006	-1.64839	0.589368	-2.79688	0.00515994	0.0129097
CG12217	PpV	FBgn0003139	1128.19	-1.84093	0.576988	-3.19058	0.00141987	0.00422146
CG12218	mei-P26	FBgn0026206	1731.6	-1.03101	0.548772	-1.87875	0.0602783	0.0992436
CG12219	CG12219	FBgn0043796	723.735	-1.69589	0.567559	-2.98805	0.00280767	0.00764599
CG12220	mRpL32	FBgn0039835	697.361	-3.43327	0.57084	-6.01442	1.80534e-09	1.91567e-08
CG12223	Dsp1	FBgn0011764	3790.68	-1.15499	0.565034	-2.04411	0.0409429	0.072835
CG12224	CG12224	FBgn0037974	928.899	-0.432337	0.572912	-0.754631	0.450471	0.524112
CG12225	Spt6	FBgn0028982	4871.14	-0.977492	0.557378	-1.75373	0.079476	0.123889
CG12227	skpF	FBgn0034863	0	NA	NA	NA	NA	NA
CG12229	CG12229	FBgn0036723	0.0724398	-0.825005	4.40736	-0.187188	0.851513	NA
CG12230	car	FBgn0000257	899.936	-1.60115	0.552453	-2.89826	0.00375241	0.00981707
CG12231	CG12231	FBgn0031026	0.188088	0.335088	4.38523	0.0764129	0.939091	NA
CG12232	Galpha73B	FBgn0010223	148.919	0.132647	0.577327	0.229761	0.818278	0.852372
CG12233	l(1)G0156	FBgn0027291	2971.55	-1.64905	0.560298	-2.94317	0.00324874	0.00864168
CG12234	Ranbp21	FBgn0031051	3584.7	-0.00792761	0.560239	-0.0141504	0.98871	0.992135
CG12235	Arp11	FBgn0031050	681.594	-3.46323	0.55491	-6.24106	4.34605e-10	5.15766e-09
CG12236	CG12236	FBgn0029822	1268.79	-1.44399	0.559747	-2.57972	0.00988808	0.0223082
CG12237	CG12237	FBgn0031048	1272.85	-1.52468	0.57567	-2.64853	0.00808425	0.0188117
CG12238	e(y)3	FBgn0087008	5037.42	-1.29884	0.559641	-2.32085	0.0202948	0.0406144
CG12239	CG12239	FBgn0029810	2.21531	-3.29646	1.64207	-2.00751	0.0446954	0.0780446
CG12240	DnaJ-60	FBgn0020129	159.329	-3.7591	0.58452	-6.43109	1.26695e-10	1.66615e-09
CG12241	CG12241	FBgn0038304	986.89	-3.4267	0.528771	-6.48051	9.14156e-11	1.23348e-09
CG12242	GstD5	FBgn0010041	2501.72	3.46697	0.583092	5.94584	2.75047e-09	2.82209e-08
CG12244	lic	FBgn0015763	3638.25	-1.63858	0.55283	-2.96399	0.00303676	0.00819061
CG12245	gcm	FBgn0014179	0.407536	2.11897	3.35198	0.632155	0.527286	NA
CG12249	mira	FBgn0021776	30.3165	0.249033	0.627647	0.396773	0.691535	0.746234
CG12250	CG12250	FBgn0039345	0.331129	-1.8039	4.40522	-0.409492	0.682178	NA
CG12251	AQP	FBgn0033807	2.9907	3.01976	1.65652	1.82296	0.0683098	0.109496
CG12252	CG12252	FBgn0035026	1158.19	-3.31519	0.563425	-5.88399	4.0049e-09	3.95273e-08
CG12253	CG12253	FBgn0026148	144.958	-3.64343	0.6173	-5.9022	3.58685e-09	3.57596e-08
CG12254	MED25	FBgn0038760	928.706	-3.54017	0.548533	-6.45388	1.09026e-10	1.44536e-09
CG12255	Cpr72Eb	FBgn0036618	0.056385	0.216481	4.39249	0.0492842	0.960693	NA
CG12256	CG12256	FBgn0038002	0.059906	-0.825005	4.40736	-0.187188	0.851513	NA
CG12259	CG12259	FBgn0039557	773.106	-3.59757	0.578414	-6.21972	4.98041e-10	5.84708e-09
CG12261	mRpS22	FBgn0039555	2467.47	-1.38333	0.561794	-2.46234	0.0138035	0.0293659
CG12262	CG12262	FBgn0035811	1930.18	-3.01917	0.548069	-5.50874	3.61409e-08	2.97898e-07
CG12263	CG12263	FBgn0034346	1489.86	-2.87151	0.548192	-5.23815	1.62193e-07	1.19402e-06
CG12264	CG12264	FBgn0032393	2989.57	0.794728	0.561692	1.41488	0.157103	0.217922
CG12265	Det	FBgn0259784	856.079	-3.05057	0.581296	-5.24788	1.53856e-07	1.1369e-06
CG12267	CG12267	FBgn0038057	404.386	-5.29628	0.573736	-9.2312	2.67605e-20	2.19659e-18
CG12268	CG12268	FBgn0039131	2.19568	2.41442	1.75333	1.37705	0.168497	0.230769
CG12269	CG12269	FBgn0038665	10.9742	-3.80455	0.963716	-3.9478	7.88735e-05	0.000330738
CG1227	CG1227	FBgn0037491	413.279	-4.33976	0.56368	-7.69897	1.37164e-14	3.62215e-13
CG12272	CG12272	FBgn0036571	665.025	-3.21384	0.558709	-5.75226	8.80588e-09	8.2294e-08
CG12273	angel	FBgn0016762	344.188	-3.32464	0.583399	-5.69874	1.20697e-08	1.0897e-07
CG12275	RpS10a	FBgn0027494	13.1572	-3.81296	0.857864	-4.44471	8.80094e-06	4.60623e-05
CG12276	Aos1	FBgn0029512	2830.18	-2.84018	0.56861	-4.99496	5.88478e-07	3.88506e-06
CG12278	CG12278	FBgn0038847	0	NA	NA	NA	NA	NA
CG12279	CG12279	FBgn0038080	616.856	-3.77454	0.564596	-6.68539	2.30317e-11	3.47415e-10
CG1228	Ptpmeg	FBgn0035133	2921.44	-1.54264	0.562903	-2.7405	0.00613459	0.0149457
CG12283	kek1	FBgn0015399	5413.13	0.690698	0.550395	1.25491	0.20951	0.277003
CG12284	th	FBgn0003691	17200.1	-0.613636	0.559419	-1.09692	0.272679	0.346253
CG12286	kar	FBgn0001296	156.943	-0.946754	0.615715	-1.53765	0.124135	0.179154
CG12287	pdm2	FBgn0004394	15.1293	0.519518	0.744606	0.697709	0.485359	0.557787
CG12288	CG12288	FBgn0032620	1906.65	-1.32327	0.572475	-2.31149	0.020806	0.0414688
CG12289	CG12289	FBgn0036160	0.624578	1.21562	4.30966	0.282068	0.777891	NA
CG12290	CG12290	FBgn0039419	4155.58	-1.26557	0.556687	-2.2734	0.0230022	0.045269
CG12292	spict	FBgn0032451	1536.21	-1.21278	0.557498	-2.17541	0.0295996	0.05578
CG12295	stj	FBgn0033870	7018.46	-2.42794	0.576598	-4.2108	2.54467e-05	0.000120274
CG12296	klu	FBgn0013469	15.6883	2.56455	0.821707	3.121	0.00180238	0.00520018
CG12297	BG4	FBgn0038928	656.895	-0.868107	0.582256	-1.49094	0.135978	0.193134
CG12298	sub	FBgn0003545	1108.11	-3.54303	0.533003	-6.64729	2.98538e-11	4.43529e-10
CG12299	CG12299	FBgn0032295	1247.82	-2.09571	0.557522	-3.75897	0.000170614	0.000660594
CG12301	CG12301	FBgn0036514	1907.75	-0.742445	0.561637	-1.32193	0.186192	0.250875
CG12303	CG12303	FBgn0036083	0	NA	NA	NA	NA	NA
CG12304	CG12304	FBgn0036515	2159.31	-0.744945	0.564206	-1.32034	0.18672	0.251462
CG12306	polo	FBgn0003124	8509.19	-2.42604	0.555368	-4.36834	1.25193e-05	6.36522e-05
CG12307	CG12307	FBgn0032370	0	NA	NA	NA	NA	NA
CG12309	CG12309	FBgn0033542	0	NA	NA	NA	NA	NA
CG1231	CG1231	FBgn0035134	8.79525	-5.96493	1.4385	-4.14663	3.37402e-05	0.000155882
CG12310	CG12310	FBgn0036467	1.31491	4.07792	4.26505	0.956124	0.33901	NA
CG12311	tw	FBgn0086368	0.23486	1.31247	4.34232	0.30225	0.762461	NA
CG12313	ttm2	FBgn0035124	1.38905	-0.198416	1.76973	-0.112117	0.910731	NA
CG12314	CG12314	FBgn0032389	279.867	-5.39232	0.580267	-9.29281	1.50261e-20	1.3334e-18
CG12316	CG12316	FBgn0036483	1467.98	-0.213899	0.575506	-0.371672	0.710137	0.761634
CG12317	JhI-21	FBgn0028425	9025.2	-0.71862	0.554268	-1.29652	0.194796	0.260805
CG1232	tipE	FBgn0003710	19.6613	0.974328	0.831679	1.17152	0.24139	0.312074
CG12320	CG12320	FBgn0038590	138.776	-2.00237	0.568531	-3.522	0.0004283	0.00148235
CG12321	CG12321	FBgn0038577	776.275	-2.47878	0.572646	-4.32864	1.50031e-05	7.45988e-05
CG12323	Prosbeta5	FBgn0029134	5426.79	-1.07747	0.566331	-1.90254	0.0571001	0.0951346
CG12324	RpS15Ab	FBgn0033555	1272.95	-4.80377	0.583787	-8.22864	1.89357e-16	7.03835e-15
CG12325	CG12325	FBgn0033557	2044.44	-1.93286	0.558923	-3.45818	0.000543832	0.00183262
CG12327	Best3	FBgn0036492	0.702059	-0.717235	2.86912	-0.249984	0.802599	NA
CG1233	CG1233	FBgn0035137	1612.72	-1.41172	0.55912	-2.5249	0.0115731	0.0253993
CG12330	Cpr65Az	FBgn0035686	0	NA	NA	NA	NA	NA
CG12333	CG12333	FBgn0038617	418.364	-3.18789	0.572538	-5.568	2.57675e-08	2.18671e-07
CG12334	Atg8b	FBgn0038539	0	NA	NA	NA	NA	NA
CG12338	CG12338	FBgn0033543	136.469	-5.46403	0.63194	-8.64644	5.31312e-18	2.84425e-16
CG1234	CG1234	FBgn0037489	2398.59	-1.23868	0.563447	-2.19839	0.0279212	0.053227
CG12340	CG12340	FBgn0027499	1717.53	-2.71029	0.566731	-4.78233	1.73277e-06	1.04775e-05
CG12341	CG12341	FBgn0033550	436.378	-2.01009	0.560427	-3.58671	0.000334875	0.00120033
CG12342	dgo	FBgn0086898	39.9179	-2.66374	0.747317	-3.5644	0.000364686	0.00129038
CG12343	CG12343	FBgn0033556	500.404	-3.21101	0.569853	-5.63479	1.75267e-08	1.53456e-07
CG12344	CG12344	FBgn0033558	4.66306	-0.728281	1.11706	-0.651965	0.514424	0.585857
CG12345	Cha	FBgn0000303	0.736457	1.48921	2.66333	0.559155	0.576056	NA
CG12346	cag	FBgn0017414	291.804	-3.28598	0.549588	-5.97898	2.2454e-09	2.3355e-08
CG12347	CG12347	FBgn0038558	0	NA	NA	NA	NA	NA
CG12348	Sh	FBgn0003380	0.593947	-1.71155	3.07463	-0.556667	0.577755	NA
CG12350	lambdaTry	FBgn0043470	0.304787	-0.762395	4.39035	-0.173653	0.862138	NA
CG12351	deltaTry	FBgn0010358	0	NA	NA	NA	NA	NA
CG12352	san	FBgn0024188	1784.38	-2.44982	0.566984	-4.32079	1.55471e-05	7.71094e-05
CG12355	CG12355	FBgn0040805	0.213842	-0.735926	4.39129	-0.167588	0.866908	NA
CG12357	Cbp20	FBgn0022943	773.477	-1.99248	0.580823	-3.43044	0.000602612	0.00200939
CG12358	Paip2	FBgn0038100	1556.81	-0.619553	0.56663	-1.0934	0.274219	0.347805
CG12359	Ulp1	FBgn0027603	3495.93	-1.74363	0.558639	-3.12121	0.00180109	0.00519798
CG1236	CG1236	FBgn0037370	1112.33	-3.86201	0.581178	-6.64515	3.0291e-11	4.48345e-10
CG12360	CG12360	FBgn0038111	3114.54	-1.57536	0.556949	-2.82855	0.00467589	0.0118522
CG12362	CG12362	FBgn0036082	29.6741	2.17365	0.665144	3.26793	0.00108336	0.00334641
CG12363	Dlc90F	FBgn0024432	4677.4	-1.23952	0.565518	-2.19184	0.0283911	0.0539349
CG12366	O-fut1	FBgn0033901	2244.88	-2.9509	0.545502	-5.40952	6.31928e-08	4.95975e-07
CG12367	Pimet	FBgn0033686	351.69	-4.10357	0.544329	-7.53878	4.74396e-14	1.14811e-12
CG12369	Lac	FBgn0010238	3451.7	-0.465574	0.564888	-0.824188	0.409833	0.484209
CG12370	CG12370	FBgn0033744	25.722	1.00584	0.729741	1.37836	0.168093	0.230408
CG12372	spt4	FBgn0028683	878.602	-1.84131	0.560307	-3.28625	0.00101531	0.00316085
CG12373	mRpL18	FBgn0026741	622.803	-3.42814	0.555138	-6.17528	6.60443e-10	7.55559e-09
CG12374	CG12374	FBgn0033774	3.25432	-1.21315	1.28962	-0.9407	0.346858	0.421693
CG12375	CG12375	FBgn0031987	633.362	-4.26787	0.54717	-7.7999	6.19564e-15	1.7587e-13
CG12376	CG12376	FBgn0033323	0	NA	NA	NA	NA	NA
CG12377	CG12377	FBgn0037168	0	NA	NA	NA	NA	NA
CG12378	CG12378	FBgn0038748	0.188088	0.335088	4.38523	0.0764129	0.939091	NA
CG12379	CG12379	FBgn0030676	212.22	0.622853	0.579346	1.0751	0.282331	0.356397
CG12384	CG12384	FBgn0033624	1813.62	-1.15358	0.568556	-2.02897	0.0424612	0.0750644
CG12385	thetaTry	FBgn0011555	0	NA	NA	NA	NA	NA
CG12386	etaTry	FBgn0011554	0	NA	NA	NA	NA	NA
CG12387	zetaTry	FBgn0011556	0	NA	NA	NA	NA	NA
CG12388	kappaTry	FBgn0043471	0	NA	NA	NA	NA	NA
CG12389	Fpps	FBgn0025373	1192.4	-2.83456	0.578609	-4.89892	9.63631e-07	6.09619e-06
CG1239	CG1239	FBgn0037368	209.79	-0.618066	0.577123	-1.07094	0.284195	0.35829
CG12390	dare	FBgn0015582	753.271	-1.71166	0.550056	-3.11179	0.00185954	0.0053432
CG12391	CG12391	FBgn0033581	2079.39	-2.27825	0.559736	-4.07023	4.69677e-05	0.000210001
CG12393	CG12393	FBgn0031768	740.884	-3.14244	0.565854	-5.55345	2.80086e-08	2.35799e-07
CG12395	CG12395	FBgn0030722	1.2437	1.59228	2.05894	0.773346	0.439318	NA
CG12396	Nnp-1	FBgn0022069	4518.58	-0.872118	0.567825	-1.53589	0.124564	0.179722
CG12398	CG12398	FBgn0030596	3.03432	1.33949	1.38201	0.969237	0.332427	0.407264
CG12399	Mad	FBgn0011648	1905.24	-0.606753	0.563635	-1.0765	0.281703	0.355786
CG1240	CG1240	FBgn0035370	5732.66	-1.83791	0.553272	-3.32189	0.000894095	0.00282723
CG12400	CG12400	FBgn0031505	2066.7	-1.72095	0.548154	-3.13954	0.00169212	0.0049441
CG12402	CG12402	FBgn0038202	8.34102	-0.460821	0.915839	-0.503168	0.614846	0.678722
CG12403	Vha68-1	FBgn0020368	599.284	-3.10024	0.600329	-5.16424	2.41418e-07	1.72567e-06
CG12404	CG12404	FBgn0032465	2352.95	-0.950738	0.578217	-1.64426	0.100123	0.149584
CG12405	Prx2540-1	FBgn0033520	1846.4	-3.2363	0.562296	-5.7555	8.63848e-09	8.08831e-08
CG12408	TpnC4	FBgn0033027	1.40673	-0.701219	1.66201	-0.421911	0.67309	0.730088
CG1241	Atg2	FBgn0044452	2966.34	-1.25671	0.55917	-2.24745	0.0246112	0.0479343
CG12410	cv	FBgn0000394	1193.21	-2.44198	0.561256	-4.35092	1.35565e-05	6.8216e-05
CG12413	CG12413	FBgn0039588	270.437	-3.51531	0.576389	-6.09885	1.06834e-09	1.16794e-08
CG12414	nAcRalpha-80B	FBgn0037212	54.2611	-1.11163	0.57669	-1.9276	0.0539053	0.0905006
CG12418	CG12418	FBgn0040536	20.032	-0.512877	0.749885	-0.683941	0.494012	0.565817
CG12419	CG12419	FBgn0037769	1.37765	2.96316	2.08819	1.41901	0.155896	NA
CG1242	Hsp83	FBgn0001233	348651	-1.31663	0.561961	-2.34292	0.0191334	0.0385723
CG12420	CG12420	FBgn0037797	0.352795	-0.745513	3.3938	-0.219669	0.826129	NA
CG12423	CG12423	FBgn0040038	0	NA	NA	NA	NA	NA
CG12424	CG12424	FBgn0033987	71.9446	0.0854959	0.57609	0.148407	0.882021	0.905179
CG12426	CG12426	FBgn0039552	0.0467712	0.0807195	4.39976	0.0183464	0.985363	NA
CG12428	CG12428	FBgn0039543	549.2	-3.5402	0.565819	-6.25678	3.93014e-10	4.70947e-09
CG12432	CG12432	FBgn0030843	0.131175	-0.825013	4.40736	-0.18719	0.851512	NA
CG12433	CG12433	FBgn0030811	0.0804887	-0.825005	4.40736	-0.187188	0.851513	NA
CG12436	CG12436	FBgn0036637	0.058735	-0.825005	4.40736	-0.187188	0.851513	NA
CG12437	raw	FBgn0003209	2750.52	-0.387987	0.558765	-0.694365	0.487453	0.559606
CG12438	CG12438	FBgn0032065	0	NA	NA	NA	NA	NA
CG12439	CG12439	FBgn0032094	0	NA	NA	NA	NA	NA
CG1244	CG1244	FBgn0035357	10100.2	-1.00413	0.557221	-1.80204	0.0715395	0.113894
CG12442	CG12442	FBgn0033770	12.7585	3.8851	1.01858	3.81423	0.000136611	0.000539541
CG12443	ths	FBgn0033652	14.3759	2.41448	0.78903	3.06006	0.00221293	0.00620476
CG12444	Tango3	FBgn0033651	0.23486	1.31247	4.34232	0.30225	0.762461	NA
CG12446	CG12446	FBgn0031201	11.4013	0.258469	0.847196	0.305088	0.760299	0.803794
CG12448	CG12448	FBgn0028857	2.34799	2.45456	1.55827	1.57518	0.115214	0.168153
CG12449	Gfat1	FBgn0027341	1.07869	0.131554	1.92354	0.0683913	0.945474	NA
CG1245	MED27	FBgn0037359	373.253	-4.13266	0.561889	-7.35493	1.91029e-13	4.13546e-12
CG12455	CG12455	FBgn0028859	9.40612	-0.0207466	0.884729	-0.0234497	0.981292	0.986198
CG1246	CG1246	FBgn0035360	39.7228	1.00814	0.637488	1.58142	0.113781	0.166559
CG12460	CG12460	FBgn0040045	1.51348	2.1326	2.30175	0.926509	0.354181	0.429007
CG12464	CG12464	FBgn0033861	0.058735	-0.825005	4.40736	-0.187188	0.851513	NA
CG12470	CG12470	FBgn0040371	1.48221	-1.14586	2.03089	-0.564212	0.57261	0.64035
CG12473	stnB	FBgn0016975	109.994	-1.11009	0.623517	-1.78038	0.0750144	0.118261
CG12477	CG12477	FBgn0036809	11.8101	1.99699	0.884172	2.25861	0.023908	0.0467527
CG12478	bru-3	FBgn0036379	0.293594	1.30427	4.15986	0.313536	0.753873	NA
CG12479	CG12479	FBgn0040871	0	NA	NA	NA	NA	NA
CG12480	CG12480	FBgn0030537	0	NA	NA	NA	NA	NA
CG12481	CG12481	FBgn0030542	0.188088	0.335088	4.38523	0.0764129	0.939091	NA
CG12483	CG12483	FBgn0040688	0.820644	-1.72493	2.57342	-0.670284	0.502677	NA
CG12484	CG12484	FBgn0086604	0.217362	0.216461	4.39249	0.0492797	0.960696	NA
CG12486	CG12486	FBgn0036541	0	NA	NA	NA	NA	NA
CG12487	BobA	FBgn0040487	0	NA	NA	NA	NA	NA
CG12488	CG12488	FBgn0033772	4647.08	-1.03306	0.568719	-1.81646	0.0692995	0.110902
CG12489	Dnr1	FBgn0034738	111.108	0.223143	0.59027	0.378036	0.705404	0.757548
CG1249	snRNP2	FBgn0037434	2779.63	-1.74336	0.559213	-3.11752	0.00182378	0.00525197
CG12490	CG12490	FBgn0034782	0	NA	NA	NA	NA	NA
CG12491	CG12491	FBgn0034900	0.18625	-1.80388	4.40522	-0.409487	0.682182	NA
CG12493	CG12493	FBgn0035571	5.70615	-2.00893	0.990508	-2.02818	0.042542	0.0751638
CG12496	CG12496	FBgn0040385	0.327312	0.32357	4.06862	0.0795282	0.936613	NA
CG12498	CG12498	FBgn0040356	1.25117	3.72817	3.59108	1.03817	0.299189	NA
CG12499	CG12499	FBgn0038968	2920.92	-0.552216	0.565923	-0.975778	0.329174	0.404235
CG1250	sec23	FBgn0037357	7746.64	-1.02065	0.563391	-1.81162	0.070045	0.111889
CG12500	stnA	FBgn0016976	109.994	-1.11009	0.623517	-1.78038	0.0750144	0.118261
CG12501	Or56a	FBgn0034473	0.581309	-1.79965	2.99604	-0.600675	0.548057	NA
CG12502	CG12502	FBgn0035171	2.89041	4.97774	1.76517	2.81998	0.00480263	0.0121166
CG12505	Arc1	FBgn0033926	12534.3	1.46262	0.559726	2.6131	0.00897248	0.020558
CG12506	CG12506	FBgn0031276	0.372397	-0.762409	4.39035	-0.173656	0.862136	NA
CG12507	CG12507	FBgn0030729	0.974355	-1.32148	2.22482	-0.593974	0.552529	NA
CG12508	CG12508	FBgn0040995	0	NA	NA	NA	NA	NA
CG12511	CG12511	FBgn0031729	0	NA	NA	NA	NA	NA
CG12512	CG12512	FBgn0031703	335.999	-0.994216	0.546675	-1.81866	0.0689633	0.110394
CG12516	CG12516	FBgn0039577	0	NA	NA	NA	NA	NA
CG12517	CG12517	FBgn0032311	0.056385	0.216481	4.39249	0.0492842	0.960693	NA
CG12519	CG12519	FBgn0036872	0.420311	0.832035	2.82948	0.294059	0.768713	NA
CG1252	Ccp84Ab	FBgn0004782	0.244473	1.42366	4.33895	0.328111	0.742828	NA
CG12520	CG12520	FBgn0036324	114.049	1.97186	0.605916	3.25434	0.00113655	0.00349408
CG12521	CG12521	FBgn0040816	0	NA	NA	NA	NA	NA
CG12522	CG12522	FBgn0036131	0	NA	NA	NA	NA	NA
CG12523	CG12523	FBgn0036102	2.0261	0.426716	1.47942	0.288434	0.773014	0.814265
CG12525	CG12525	FBgn0036010	1.48458	3.80801	2.14502	1.77528	0.0758518	0.119313
CG12526	Or67a	FBgn0036009	0.058735	-0.825005	4.40736	-0.187188	0.851513	NA
CG12529	Zw	FBgn0004057	1818.62	-1.09852	0.572234	-1.91971	0.0548946	0.0919422
CG12530	Cdc42	FBgn0010341	11377.8	-1.28411	0.565107	-2.27232	0.0230669	0.0453759
CG12531	CG12531	FBgn0031064	0.136874	0.216471	4.39249	0.0492821	0.960694	NA
CG12532	Bap	FBgn0010380	5639.56	-1.31209	0.559581	-2.34478	0.0190383	0.0384284
CG12534	CG12534	FBgn0031068	1756.16	0.200208	0.557996	0.358797	0.719747	0.77018
CG12535	CG12535	FBgn0029657	7.12001	1.56451	0.959108	1.63121	0.102846	0.152956
CG12537	rdx	FBgn0086364	3547.65	-0.650068	0.562009	-1.15669	0.2474	0.318548
CG12538	CG12538	FBgn0038157	0.407536	2.11897	3.35198	0.632155	0.527286	NA
CG12539	CG12539	FBgn0030586	0	NA	NA	NA	NA	NA
CG12540	CG12540	FBgn0030570	0	NA	NA	NA	NA	NA
CG12541	CG12541	FBgn0029930	1.22353	-0.579187	3.46301	-0.167249	0.867174	NA
CG12546	CG12546	FBgn0037178	0	NA	NA	NA	NA	NA
CG12547	CG12547	FBgn0250830	187.976	-1.90544	0.577696	-3.29834	0.000972583	0.00304415
CG12548	nompB	FBgn0016919	46.6522	0.370656	0.628336	0.589901	0.555257	0.624133
CG12551	CG12551	FBgn0033045	0.0467712	0.0807195	4.39976	0.0183464	0.985363	NA
CG12552	CG12552	FBgn0040004	0	NA	NA	NA	NA	NA
CG12558	CG12558	FBgn0039599	0	NA	NA	NA	NA	NA
CG12559	rl	FBgn0003256	2877.07	-0.86698	0.570844	-1.51877	0.12882	0.18435
CG12560	CG12560	FBgn0031974	74.962	0.153028	0.546583	0.279972	0.779499	0.819693
CG12567	CG12567	FBgn0039958	5003.83	-1.20225	0.564997	-2.12788	0.033347	0.0615915
CG1257	alpha-Est3	FBgn0015571	135.96	-2.01993	0.553487	-3.64946	0.000262797	0.00097022
CG12576	CG12576	FBgn0031190	2321.34	-0.781504	0.564622	-1.38412	0.166322	0.228235
CG1258	pav	FBgn0011692	4988.82	-2.55087	0.552584	-4.61625	3.90731e-06	2.20303e-05
CG12581	CG12581	FBgn0037213	754.702	-2.83783	0.538272	-5.2721	1.34869e-07	1.00718e-06
CG12582	CG12582	FBgn0037215	13072.9	-1.2733	0.562558	-2.2634	0.0236108	0.0463094
CG12586	CG12586	FBgn0037260	4.3855	0.187805	1.16603	0.161064	0.872043	0.897018
CG12587	CG12587	FBgn0040685	0.607256	0.793974	2.82561	0.280992	0.778716	NA
CG12589	CG12589	FBgn0040684	0.114381	0.0807102	4.39976	0.0183442	0.985364	NA
CG1259	Cpr64Ad	FBgn0035513	32.1245	-0.968933	0.67795	-1.42921	0.152944	0.213143
CG12590	CG12590	FBgn0037294	0.0584639	-0.825005	4.40736	-0.187188	0.851513	NA
CG12591	dpr16	FBgn0037295	1.07788	3.64357	2.71298	1.34302	0.179267	NA
CG12592	CG12592	FBgn0037811	13.216	-3.25309	0.807351	-4.02934	5.59345e-05	0.000244543
CG12594	CG12594	FBgn0037941	7.17258	0.381641	0.930574	0.410113	0.681723	0.73799
CG12598	Adar	FBgn0026086	1820.07	-1.50689	0.558361	-2.69877	0.00695961	0.0165925
CG12602	CG12602	FBgn0032373	99.5337	-0.839904	0.606002	-1.38598	0.165754	0.227519
CG12605	CG12605	FBgn0035481	1.05383	-3.24089	2.23346	-1.45106	0.146764	NA
CG12607	CG12607	FBgn0035545	0.584486	2.45554	2.78388	0.882058	0.377746	NA
CG12608	CG12608	FBgn0030630	1983.35	-1.41688	0.551374	-2.56973	0.0101778	0.0228189
CG12609	CG12609	FBgn0030952	0	NA	NA	NA	NA	NA
CG12611	Andorra	FBgn0030898	0	NA	NA	NA	NA	NA
CG12617	CG12617	FBgn0040996	0	NA	NA	NA	NA	NA
CG1262	Acp62F	FBgn0020509	0.0584639	-0.825005	4.40736	-0.187188	0.851513	NA
CG12620	CG12620	FBgn0032626	0.23486	1.31247	4.34232	0.30225	0.762461	NA
CG12621	beat-IIIa	FBgn0032627	0	NA	NA	NA	NA	NA
CG12622	Gr10b	FBgn0030297	0.30462	-1.80266	3.82761	-0.470962	0.637668	NA
CG12625	CG12625	FBgn0030282	0	NA	NA	NA	NA	NA
CG1263	RpL8	FBgn0024939	82963.8	-0.805737	0.560032	-1.43873	0.150226	0.210039
CG12630	tio	FBgn0028979	7.48038	1.60233	0.906629	1.76735	0.077169	0.12096
CG12632	fd3F	FBgn0061173	0.586389	2.04405	2.65806	0.769	0.441893	NA
CG12636	CG12636	FBgn0028854	0.056385	0.216481	4.39249	0.0492842	0.960693	NA
CG12637	CG12637	FBgn0030224	0.344375	-0.632094	3.99194	-0.158342	0.874187	NA
CG1264	lab	FBgn0002522	1.82275	0.730546	1.65728	0.440811	0.65935	0.718031
CG12640	CG12640	FBgn0030202	0	NA	NA	NA	NA	NA
CG12641	CG12641	FBgn0030193	0.575443	-0.696678	3.18466	-0.21876	0.826837	NA
CG12643	CG12643	FBgn0040942	979.623	-0.863943	0.565251	-1.52842	0.126408	0.181556
CG12644	CG12644	FBgn0040940	0	NA	NA	NA	NA	NA
CG12645	CG12645	FBgn0030181	1.00249	0.664773	2.24337	0.296328	0.76698	NA
CG1265	CG1265	FBgn0035517	1134.32	-2.03792	0.557421	-3.65597	0.000256209	0.000949814
CG12653	btd	FBgn0000233	1.46398	-1.84462	2.63964	-0.698817	0.484666	0.557185
CG12655	CG12655	FBgn0031080	1319.35	-0.532622	0.574712	-0.926764	0.354049	0.4289
CG12659	CG12659	FBgn0040929	259.42	-2.74416	0.566315	-4.84565	1.26199e-06	7.80628e-06
CG12661	CG12661	FBgn0030071	60.2166	-0.873468	0.638643	-1.36769	0.171408	0.234041
CG12662	CG12662	FBgn0030074	0	NA	NA	NA	NA	NA
CG12663	CG12663	FBgn0029961	0	NA	NA	NA	NA	NA
CG12664	fend	FBgn0030090	576.845	-1.01266	0.5649	-1.79264	0.07303	0.115799
CG12665	Obp8a	FBgn0030103	0.058735	-0.825005	4.40736	-0.187188	0.851513	NA
CG12672	CG12672	FBgn0030886	0.0724398	-0.825005	4.40736	-0.187188	0.851513	NA
CG12673	olf413	FBgn0037153	20.2559	-0.353906	0.741936	-0.477003	0.63336	0.694721
CG12674	CG12674	FBgn0031388	0.79396	-0.132286	2.36574	-0.0559173	0.955408	NA
CG12676	ed	FBgn0000547	495.618	0.268471	0.575683	0.466351	0.640964	0.701812
CG12679	CG12679	FBgn0031103	0	NA	NA	NA	NA	NA
CG1268	CG1268	FBgn0035521	0.599289	-1.80007	3.08619	-0.583268	0.559713	NA
CG12680	CG12680	FBgn0029740	0	NA	NA	NA	NA	NA
CG12681	CG12681	FBgn0029730	0	NA	NA	NA	NA	NA
CG12682	CG12682	FBgn0029729	0	NA	NA	NA	NA	NA
CG12684	CG12684	FBgn0029717	0.248402	-1.80387	4.40522	-0.409484	0.682184	NA
CG12685	CG12685	FBgn0040910	0	NA	NA	NA	NA	NA
CG12688	CG12688	FBgn0029707	0.186251	-0.825023	4.40736	-0.187192	0.85151	NA
CG12689	CG12689	FBgn0029952	0.868874	0.708147	2.24408	0.315562	0.752335	NA
CG12690	CHES-1-like	FBgn0029504	2603.64	-0.12685	0.56914	-0.222881	0.823628	0.856226
CG12691	CG12691	FBgn0029701	0.059906	-0.825005	4.40736	-0.187188	0.851513	NA
CG12692	CG12692	FBgn0029703	0.813659	-1.20042	2.61836	-0.458462	0.646621	NA
CG12693	CG12693	FBgn0029705	5.04012	4.06435	1.4084	2.88578	0.00390439	0.0101634
CG12697	Or13a	FBgn0030715	0.755359	2.0968	4.28219	0.489655	0.624378	NA
CG12698	CG12698	FBgn0030721	150.5	-1.611	0.563259	-2.86014	0.00423447	0.0108988
CG12699	CG12699	FBgn0046294	2.39595	4.94626	4.25695	1.16192	0.245266	0.316338
CG12700	skpD	FBgn0026174	0.376177	2.1945	4.31185	0.508946	0.61079	NA
CG12701	vfl	FBgn0259789	6.81647	-0.0158261	0.909676	-0.0173975	0.98612	0.990204
CG12702	CG12702	FBgn0031070	1401.75	-3.16221	0.528253	-5.98617	2.14839e-09	2.24645e-08
CG12703	CG12703	FBgn0031069	10076.1	-1.04148	0.561087	-1.85618	0.0634286	0.103217
CG12708	CG12708	FBgn0030666	3.67181	2.36015	1.7261	1.36733	0.17152	0.234162
CG1271	CG1271	FBgn0035392	198.72	-2.07901	0.60069	-3.46103	0.000538113	0.00181521
CG12713	CG12713	FBgn0036536	296.894	-4.18287	0.564297	-7.41254	1.23906e-13	2.75956e-12
CG12714	CG12714	FBgn0040862	77.3938	-1.96258	0.58249	-3.3693	0.000753606	0.00243457
CG12715	CG12715	FBgn0030443	0.301898	-0.643776	4.38308	-0.146878	0.883229	NA
CG12716	CG12716	FBgn0030439	0.473469	-2.82313	3.26958	-0.863455	0.387888	NA
CG12717	CG12717	FBgn0030420	1713.57	-2.2563	0.559246	-4.03454	5.47087e-05	0.000239609
CG12721	CG12721	FBgn0030373	1456.22	-2.48267	0.572488	-4.33664	1.44679e-05	7.2266e-05
CG12723	CG12723	FBgn0030459	37.058	1.39043	0.660435	2.10533	0.0352629	0.0644893
CG12725	CG12725	FBgn0030483	0.999505	0.930753	2.10966	0.441186	0.659079	NA
CG12728	CG12728	FBgn0029825	555.579	0.0535073	0.556489	0.0961516	0.9234	0.938647
CG12729	CG12729	FBgn0029816	0	NA	NA	NA	NA	NA
CG1273	CG1273	FBgn0035522	2.52953	0.990147	1.36028	0.7279	0.466675	0.540349
CG12730	CG12730	FBgn0029771	1601.08	-1.10025	0.560281	-1.96375	0.0495587	0.084514
CG12734	CG12734	FBgn0035411	4247.89	-1.3906	0.555792	-2.50202	0.0123488	0.0268275
CG12736	CG12736	FBgn0033184	514.899	-4.37075	0.563299	-7.7592	8.5464e-15	2.33839e-13
CG12737	Crag	FBgn0025864	6103.27	-1.22964	0.560017	-2.19572	0.028112	0.0534974
CG1274	Jafrac2	FBgn0040308	2060.05	-1.6534	0.5468	-3.02377	0.00249648	0.00690739
CG12740	RpL28	FBgn0035422	59346.2	-1.2824	0.566959	-2.26188	0.0237045	0.0464287
CG12743	otu	FBgn0003023	3.34092	2.15526	1.5665	1.37584	0.16887	0.231184
CG12744	CG12744	FBgn0033459	508.878	-1.1313	0.563341	-2.0082	0.0446219	0.07799
CG12746	CG12746	FBgn0037341	395.531	-2.12201	0.548942	-3.86563	0.000110803	0.000448034
CG12749	Hrb87F	FBgn0004237	12245.7	-1.38312	0.554229	-2.49558	0.0125751	0.0272411
CG1275	CG1275	FBgn0035321	3117.65	-1.5178	0.563474	-2.69364	0.00706756	0.0168153
CG12750	ncm	FBgn0086707	3794.65	-0.810941	0.55866	-1.45158	0.146618	0.206135
CG12752	Nxt1	FBgn0028411	2114.44	0.196673	0.571696	0.344017	0.730834	0.778913
CG12753	CG12753	FBgn0038427	2074.61	-2.15675	0.558545	-3.86136	0.000112757	0.000454813
CG12754	Or42b	FBgn0033043	0	NA	NA	NA	NA	NA
CG12755	l(3)mbn	FBgn0002440	0	NA	NA	NA	NA	NA
CG12756	Eaf6	FBgn0035624	345.968	-1.48828	0.593374	-2.50817	0.0121359	0.0264291
CG12758	sano	FBgn0034408	548.1	3.52929	0.598915	5.89281	3.79693e-09	3.76634e-08
CG12759	Dbp45A	FBgn0010220	1480.99	-1.44092	0.567381	-2.53959	0.0110981	0.0245544
CG1276	TfIIEbeta	FBgn0015829	433.573	-4.0645	0.563281	-7.21575	5.36367e-13	1.05876e-11
CG12763	Dpt	FBgn0004240	6.20645	2.26752	1.03253	2.19608	0.0280864	0.0534695
CG12765	CG12765	FBgn0033813	198.805	-3.214	0.593413	-5.41614	6.09002e-08	4.80278e-07
CG12766	CG12766	FBgn0035476	206.383	4.00651	0.624663	6.41387	1.41869e-10	1.84599e-09
CG12767	Dip3	FBgn0040465	74.5997	-1.44313	0.593493	-2.43158	0.0150332	0.0315124
CG12768	CG12768	FBgn0037206	1049.16	-1.79225	0.571798	-3.1344	0.00172204	0.00501243
CG12769	CG12769	FBgn0033252	7.55062	-2.91895	0.951654	-3.06724	0.00216049	0.00608893
CG12770	Vps28	FBgn0021814	2104.21	-1.31132	0.557707	-2.35127	0.0187095	0.0378494
CG12772	CG12772	FBgn0030055	674.043	-2.64902	0.537163	-4.9315	8.16023e-07	5.22615e-06
CG12773	CG12773	FBgn0024365	1863.75	-1.57472	0.556873	-2.82778	0.00468713	0.0118746
CG12775	RpL21	FBgn0032987	93677.9	-0.580276	0.56601	-1.02521	0.305266	0.379847
CG12780	CG12780	FBgn0033301	1.00844	2.54781	2.4112	1.05665	0.290669	NA
CG12781	nahoda	FBgn0034797	689.925	-1.98731	0.564664	-3.51945	0.000432439	0.00149457
CG12782	CG12782	FBgn0034838	0.65309	-3.7251	4.3108	-0.864132	0.387515	NA
CG12783	CG12783	FBgn0038448	3.86416	-2.96411	1.34618	-2.20186	0.0276751	0.0528396
CG12784	CG12784	FBgn0038356	0	NA	NA	NA	NA	NA
CG12785	CG12785	FBgn0038410	3960.13	-0.400986	0.560534	-0.715363	0.474385	0.547533
CG12787	hoe1	FBgn0041150	13.7654	1.75132	0.834587	2.09843	0.0358673	0.0653641
CG12788	CG12788	FBgn0031041	545.64	-3.15411	0.548871	-5.74654	9.10863e-09	8.48015e-08
CG12789	santa-maria	FBgn0025697	205.338	0.292735	0.586087	0.499473	0.617446	0.681057
CG1279	Rtnl2	FBgn0015831	2.16949	-4.16855	1.88355	-2.21313	0.0268885	0.0515942
CG12792	l(2)09851	FBgn0022288	2185.3	-0.503076	0.562823	-0.893844	0.371406	0.446739
CG12794	lcs	FBgn0028583	4.43414	-0.778376	1.0833	-0.718525	0.472434	0.54567
CG12795	CG12795	FBgn0031535	2015.68	-0.574196	0.570805	-1.00594	0.314444	0.389496
CG12796	CG12796	FBgn0029909	0.666323	2.5547	2.90702	0.878806	0.379506	NA
CG12797	Ciao1	FBgn0033972	1098.93	-2.72921	0.562698	-4.85022	1.23325e-06	7.64956e-06
CG12798	CG12798	FBgn0039987	0	NA	NA	NA	NA	NA
CG12799	Ubc84D	FBgn0017456	63.493	0.586515	0.635781	0.922512	0.356262	0.431077
CG12800	Cyp6d4	FBgn0039006	2939.84	0.791385	0.565009	1.40066	0.161316	0.222575
CG12806	Teh1	FBgn0037766	1.14641	-1.53656	2.42299	-0.634161	0.525976	NA
CG12807	CG12807	FBgn0037772	0.919238	0.413626	2.25276	0.183609	0.85432	NA
CG12809	nerfin-2	FBgn0041105	2.38322	3.41205	1.82695	1.86762	0.0618145	0.101259
CG12811	CG12811	FBgn0037779	740.333	-2.80618	0.567892	-4.9414	7.75638e-07	4.98696e-06
CG12812	Fancl	FBgn0037781	137.419	-7.07182	0.685206	-10.3207	5.67968e-25	1.2469e-22
CG12813	CG12813	FBgn0037782	0	NA	NA	NA	NA	NA
CG12814	CG12814	FBgn0037796	0.358854	1.82595	3.53585	0.516411	0.605567	NA
CG12817	CG12817	FBgn0037798	0	NA	NA	NA	NA	NA
CG12818	CG12818	FBgn0037809	336.717	-4.44543	0.555238	-8.00635	1.18165e-15	3.81616e-14
CG12819	sle	FBgn0037810	9415.41	-2.21264	0.556072	-3.97904	6.9193e-05	0.000295427
CG12821	CG12821	FBgn0040780	991.658	-2.31845	0.567268	-4.08704	4.36903e-05	0.000196776
CG12822	CG12822	FBgn0033229	786.912	-2.25183	0.568029	-3.96428	7.36184e-05	0.000311889
CG12824	CG12824	FBgn0033222	2.10877	-0.52696	1.44244	-0.365325	0.714869	0.766042
CG12825	CG12825	FBgn0033221	30.8626	-1.00929	0.680881	-1.48232	0.138254	0.195999
CG12826	CG12826	FBgn0033207	1.10177	1.34444	2.0514	0.65538	0.512223	NA
CG12828	CG12828	FBgn0033145	0	NA	NA	NA	NA	NA
CG12831	CG12831	FBgn0033141	0	NA	NA	NA	NA	NA
CG12832	Tsp42Eq	FBgn0033138	0	NA	NA	NA	NA	NA
CG12833	esn	FBgn0028642	6.52713	3.50988	1.21422	2.89064	0.00384464	0.010037
CG12835	CG12835	FBgn0033142	0	NA	NA	NA	NA	NA
CG12836	CG12836	FBgn0033140	0.173716	-1.80388	4.40522	-0.409487	0.682182	NA
CG12837	Tsp42Er	FBgn0033139	3.79589	0.554283	1.27494	0.434752	0.663743	0.722017
CG12838	Tsp42Eo	FBgn0033136	11.2932	0.831354	0.899957	0.923771	0.355606	0.430415
CG12839	Tsp42En	FBgn0033135	0.733225	1.05546	2.72532	0.387278	0.69855	NA
CG12840	Tsp42El	FBgn0033134	246.419	-1.13444	0.606803	-1.86954	0.0615482	0.100915
CG12841	Tsp42Ek	FBgn0033133	0.694324	0.1957	2.52024	0.0776515	0.938105	NA
CG12842	CG12842	FBgn0033131	0.307137	-1.80388	4.40522	-0.409487	0.682182	NA
CG12843	Tsp42Ei	FBgn0033130	9.97732	0.769664	0.872698	0.881937	0.377811	0.453116
CG12844	Tsp42Eh	FBgn0033129	6.511	-0.626255	1.04917	-0.596904	0.550571	0.619857
CG12845	Tsp42Ef	FBgn0033127	3060.94	-1.29761	0.569597	-2.27811	0.0227199	0.0447941
CG12846	Tsp42Ed	FBgn0029507	5324.39	0.66417	0.56985	1.16552	0.243809	0.314775
CG12847	Tsp42Ec	FBgn0033124	6.31904	1.38599	0.967717	1.43222	0.15208	0.212149
CG12848	CG12848	FBgn0040666	636.973	-3.65826	0.579356	-6.31436	2.71287e-10	3.36971e-09
CG12849	CG12849	FBgn0035068	0	NA	NA	NA	NA	NA
CG12851	CG12851	FBgn0035086	9.74584	1.57442	0.923966	1.70398	0.0883848	0.135001
CG12853	CG12853	FBgn0040747	0.0676098	-0.825005	4.40736	-0.187188	0.851513	NA
CG12855	HPS	FBgn0033973	193.933	-3.14053	0.567902	-5.53006	3.20123e-08	2.66995e-07
CG12856	CG12856	FBgn0033966	0	NA	NA	NA	NA	NA
CG12857	CG12857	FBgn0033963	4.28667	-0.316138	1.18553	-0.266664	0.789728	0.82815
CG12858	CG12858	FBgn0033958	9.13906	-0.852914	0.836397	-1.01975	0.307848	0.382623
CG12859	CG12859	FBgn0033961	686.222	-2.82052	0.543065	-5.19371	2.06144e-07	1.49084e-06
CG12860	CG12860	FBgn0033954	0	NA	NA	NA	NA	NA
CG12861	CG12861	FBgn0033953	0	NA	NA	NA	NA	NA
CG12862	CG12862	FBgn0033950	0.0467712	0.0807195	4.39976	0.0183464	0.985363	NA
CG12863	CG12863	FBgn0033948	337.343	-3.52209	0.562298	-6.26375	3.7584e-10	4.5257e-09
CG12864	Su(var)2-HP2	FBgn0026427	6185.46	-0.453083	0.559582	-0.80968	0.418124	0.492764
CG12865	CG12865	FBgn0033957	0	NA	NA	NA	NA	NA
CG12866	CG12866	FBgn0033955	0	NA	NA	NA	NA	NA
CG12868	CG12868	FBgn0033945	613.742	1.38132	0.587443	2.35142	0.0187022	0.0378423
CG12869	CG12869	FBgn0033943	7.9594	1.12805	0.918194	1.22855	0.219239	0.287926
CG1287	CG1287	FBgn0037506	11.3293	0.878796	0.821272	1.07004	0.2846	0.358681
CG12876	ALiX	FBgn0086346	8639.52	-1.13188	0.56452	-2.00504	0.0449588	0.0783933
CG12877	CG12877	FBgn0039544	1591.22	-1.10143	0.559339	-1.96917	0.048934	0.0837096
CG12878	btz	FBgn0045862	2314.29	-1.92941	0.56438	-3.41863	0.000629372	0.0020838
CG12879	CG12879	FBgn0039540	182.096	-6.22342	0.599715	-10.3773	3.14569e-25	7.74625e-23
[truncated: 12,059 more rows]
